# Supplementary material for: The N-terminal region of photocleavable peptides that bind HLA-DR1 determines the kinetics of fragment release
Source: PLoS One. 2018 Jul 2;13(7):e0199704. doi: 10.1371/journal.pone.0199704 (PMC6028098; doi:10.1371/journal.pone.0199704)
Supplement: S1 Dataset — (XLSX) [file pone.0199704.s003.xlsx]

## Sheet: FIG 2
	[Pep] uM	Y1-MxN			HA
		mean	sd	n	mean	sd	n
	20	0.961227	0.0234844	6	1.03518	0.0229267	6
	4	0.899915	0.0202914	6	0.990067	0.0166237	6
	0.8	0.696766	0.00708211	6	0.949651	0.0200095	6
	0.16	0.397407	0.0123853	3
	0.032	0.13361	0.0614604	6	0.486757	0.0362018	6
	0.0064	-0.0141732	0.102803	6	0.0795672	0.0147072	6
	0.00128	0.0495901	0.0300021	6	0.0533653	0.0729353	6
	0.000256	-0.014747	0.111149	6	0.0744307	0.0220094	6

## Sheet: Fig 3 panel A
Time (min)	0 min. UV			20 min. UV			60 min. UV
0.221867	1.26337	0.336953	-0.03733	0.499932	0.609364	1.08439	0.911016	-0.13407	1.31074
2.0007	0.922159	0.915647	0.931349	0.456673	0.533931	0.970346	1.13259	1.02513	-0.06906
3.77307	0.201366	-0.24453	0.153948	-0.50414	1.28668	0.856835	0.770504	0.99843	0.499081
5.5521	0.433012	0.418473	0.621899	0.387529	0.240622	0.354552	0.746908	0.525569	0.712184
7.32467	0.687091	0.696104	0.315235	0.397862	1.09432	0.515179	1.49829	0.980917	0.419106
9.10037	0.530867	0.22461	0.632736	0.30741	-0.12421	1.48645	0.349292	0.469718	0.508507
10.8761	1.53262	-0.37676	0.370525	0.489369	0.204958	0.554218	1.34069	0.253612	1.37319
12.6518	-0.00736	-0.18191	0.301587	0.168525	-0.18789	0.945284	0.659056	0.578034	1.68244
14.4275	0.418907	0.840855	1.33518	-0.50376	0.784155	0.360652	1.00515	0.696858	0.655041
16.2032	-0.35793	0.593748	-0.23803	0.736376	0.082215	0.37417	1.42842	0.775504	0.89114
17.9789	1.34131	-0.91761	0.905552	0.739948	0.545436	0.106568	0.663876	0.329039	0.470514
19.7546	0.362613	0.144154	0.857706	0.746558	0.440063	0.208533	-0.62875	0.390038	0.429724
21.5303	0.819141	0.812276	0.272672	0.379267	-0.11371	0.464646	0.581943	0.963441	0.389759
23.306	0.653942	1.22014	0.531974	0.352993	0.413995	-0.16203	0.24896	0.951983	0.171615
25.0817	0.851275	0.635528	0.056362	-0.18719	0.030202	0.470208	0.43151	0.267135	0.686724
26.8574	0.591215	0.211955	1.25308	0.808505	0.560909	0.63745	0.340947	1.31398	0.75135
28.6331	0.443759	1.06676	0.877067	0.759088	0.474063	0.111959	1.29401	0.567225	1.45131
30.4088	0.526247	0.666652	0.882132	0.450676	0.138483	0.727711	0.688911	0.875061	0.16905
32.1845	0.366782	0.391802	0.573314	0.356652	0.091687	0.9177	0.849603	0.566972	0.009779
33.9602	-0.22044	0.159807	1.17777	0.651228	1.38064	1.31692	0.486078	1.11088	1.12782
35.7359	0.587956	1.08323	0.204082	0.382391	0.580284	1.49104	1.10542	-0.28572	1.08376
37.5116	0.92424	1.13533	0.150081	0.5321	1.16929	0.240873	0.829235	1.18089	0.198519
39.2873	0.335934	0.948857	0.265439	-0.18488	0.894579	0.596911	0.726021	0.565622	0.954803
41.063	1.46378	1.56978	1.09987	-0.23314	0.187992	0.151696	1.04909	0.908188	0.804209
42.8387	0.917687	0.987379	0.71986	1.00832	-0.15916	0.667701	0.83728	0.902402	0.636905
44.6144	1.28354	0.542436	0.138221	0.73693	0.448289	2.83641	1.58464	1.1421	0.808684
46.3901	1.20883	0.306976	1.31673	0.493271	0.352571	0.374202	0.958968	1.686	0.867063
48.1658	1.03851	0.434822	0.546795	-0.20572	1.05049	-0.3098	1.06364	0.735937	0.754164
49.9415	0.492304	1.28707	0.732779	0.459735	0.835955	0.584416	1.48422	0.077671	0.870439
51.7172	0.428291	0.934735	0.895727	1.27696	0.114628	0.510515	1.45198	0.575283	1.17671
53.4929	-0.08736	0.756653	1.18207	0.653001	0.92182	0.348256	2.0142	1.1134	1.46186
55.2686	1.27316	0.607237	1.5245	0.699394	-0.02541	0.505104	0.939882	0.116777	0.895248
57.0443	0.63916	1.19767	1.19838	0.558106	0.956966	0.98919	0.484996	0.977211	1.61714
58.82	1.49864	2.74192	1.3942	1.21579	1.24307	0.583831	0.853256	0.598314	1.26369
60.5957	0.538875	-0.05516	0.969332	0.928768	1.50761	0.993702	1.94607	1.16642	0.584629
62.3714	1.31422	0.788699	1.47095	1.62641	1.04219	1.01296	1.01737	1.50126	1.19064
64.1471	1.12015	0.398498	1.71091	0.535829	0.986852	0.891415	1.3455	1.03561	1.83202
65.9228	1.65491	1.6116	1.26725	1.18355	0.718764	0.979738	0.632438	1.48088	1.80608
67.6985	1.54724	1.66119	1.75832	1.13546	1.26198	0.986312	1.10906	1.78275	0.497641
69.4742	0.799246	1.78155	0.078203	1.55524	0.547216	0.640657	1.11843	1.04768	1.36547
71.2499	1.5716	1.62807	1.4752	1.3808	0.905024	0.974496	1.59855	0.351338	0.513668
73.0256	0.835221	1.62491	0.781676	1.66928	1.85791	0.803852	1.72896	0.901941	1.49162
74.8013	1.38145	1.35925	1.39141	1.01021	0.592946	1.07529	1.49597	1.33225	3.09298
76.577	0.526333	1.54855	0.999501	1.50497	1.81606	1.20037	1.36035	1.56189	1.8955
78.3527	1.94573	1.37279	1.28682	0.46336	0.525966	0.209342	1.76395	1.2912	1.94073
80.1284	1.66331	1.6521	0.800435	1.43967	1.09476	1.10651	0.756106	1.06796	1.38493
81.9041	1.30166	0.941704	0.573882	1.46989	1.99934	1.48511	1.11513	2.14629	1.95735
83.6798	0.656713	1.24407	0.887012	1.27352	1.30637	1.59776	1.07511	1.05617	1.97932
85.4555	1.78705	0.828496	1.29775	1.30125	1.00277	0.857925	1.37083	0.926012	1.64504
87.2312	1.67576	0.620822	1.588	0.807551	1.71011	2.01527	1.50215	2.19106	2.37391
89.0069	1.14152	1.25549	1.22824	0.285964	1.65739	1.24331	1.68156	1.67405	3.02298
90.7826	1.22945	1.24465	1.67751	1.42897	1.46646	1.79005	1.84872	1.33513	1.8802
92.5583	1.98941	1.17666	1.746	0.97605	1.19427	0.381182	1.64461	1.8831	1.30675
94.334	1.72172	1.72273	1.81068	1.56632	1.52653	1.14734	2.18316	1.81108	1.44364
96.1097	0.680502	2.20778	1.96101	1.96811	0.927533	0.575424	1.81748	1.48697	1.67776
97.8854	1.76886	1.43991	1.93673	1.94363	0.971789	1.02204	1.27007	1.35993	1.71647
99.6611	1.44242	1.16542	2.65712	1.41941	2.32794	2.09231	1.82586	1.3449	2.28377
101.437	2.56289	0.896394	1.46246	1.64584	1.57167	2.07527	1.51815	0.976528	2.11378
103.213	1.86052	2.02364	1.90254	1.22088	1.62198	1.0213	1.72109	1.62109	0.811825
104.988	0.952945	2.19491	1.56053	1.41445	2.28351	1.62281	2.17108	1.57396	1.6763
106.764	1.63801	0.975157	1.12579	1.19758	1.59558	1.82008	1.76748	1.72354	1.86366
108.54	1.81879	1.73659	1.98753	1.60667	1.99071	1.53081	2.44557	2.05179	1.81212
110.315	2.06842	1.83032	1.57109	1.25534	2.00201	1.13428	-0.05978	1.63895	2.58843
112.091	2.21347	2.85091	1.79444	0.985287	1.32329	1.44523	1.79335	1.55183	2.52296
113.867	2.09627	1.8272	2.14457	1.20016	2.04226	1.3544	1.696	1.67527	2.36699
115.642	1.95158	2.72373	1.89932	1.78777	1.6003	1.49258	1.83708	2.07556	1.03851
117.418	2.39384	1.67728	2.29871	1.96635	1.77926	1.88459	2.03474	2.02811	3.14299
119.194	1.26173	2.01264	2.50631	1.08412	0.939153	1.38096	2.01955	1.36291	2.08749
120.969	1.53534	1.26337	2.35063	2.78468	1.81985	2.22348	1.77952	2.16724	2.50288
122.745	2.53592	1.50409	1.38903	1.2937	2.82534	1.92248	1.91663	2.42146	1.94973
124.521	1.50608	1.80343	1.82402	2.59472	1.84255	2.31657	2.60242	1.8993	1.98379
126.297	1.92489	1.85637	1.92487	1.74154	1.92017	1.32398	2.14749	2.35208	2.00862
128.072	1.13159	1.72279	2.33187	1.43893	2.01929	2.67868	2.45476	3.19046	1.85137
129.848	2.08133	1.87187	1.50747	1.87591	1.99569	2.01304	1.90925	1.8021	2.92421
131.624	2.41521	1.79997	2.48971	2.30227	3.07373	1.57558	2.04071	2.3244	2.86623
133.399	1.64329	2.05561	2.37739	2.07183	1.80518	2.70525	2.21743	1.92871	2.65962
135.175	1.40304	2.21292	2.64549	1.4756	1.57937	2.23393	1.63411	2.28511	2.94984
136.951	2.1387	1.66298	1.57268	1.38028	1.53793	2.25768	1.40795	1.81803	2.3196
138.726	2.18883	2.20045	2.63645	1.81478	2.46845	1.7905	2.40472	2.34402	2.1789
140.502	3.0534	3.19133	3.27679	1.85815	2.60856	2.00998	1.9821	2.0407	1.5919
142.278	2.75054	2.78776	2.78189	1.867	2.40885	2.15853	3.0875	2.12377	2.3288
144.054	2.05742	2.37077	2.38004	1.83988	2.36636	2.15582	2.99504	2.3857	2.93307
145.829	1.73704	2.10743	2.85385	1.85883	2.44926	2.41677	2.08236	2.33941	1.92064
147.605	2.64801	3.65009	2.70357	2.88417	2.1521	2.38664	2.21706	2.83175	3.03595
149.381	2.1534	2.29056	2.867	1.95879	3.15271	2.01004	2.3339	2.45337	2.32959
151.156	1.72632	2.73422	2.47843	2.04234	2.71172	2.06785	1.93003	2.40488	3.01839
152.932	2.17179	1.87951	2.37424	2.21646	2.09576	2.58228	3.35935	2.5472	3.07023
154.708	2.19571	2.37531	3.34342	2.5021	1.78125	3.19941	2.08486	2.50809	3.10015
156.483	2.02376	2.72208	2.64929	2.62447	1.85343	3.15071	2.11395	2.32922	3.00821
158.259	1.66227	2.58019	2.50307	2.60874	2.11338	2.59424	2.4951	2.48548	2.21936
160.035	2.22901	2.66991	3.76279	1.80862	2.37251	2.58338	2.71105	1.8408	3.56363
161.811	2.52743	2.16284	2.92407	2.27027	1.89395	2.82087	4.03838	2.11194	2.51276
163.586	3.00602	2.15322	3.653	1.75314	2.0443	2.58434	2.35062	2.80988	3.14746
165.362	1.18636	2.51365	2.05082	1.94804	2.36446	2.61353	2.33209	3.08581	2.63056
167.138	2.82362	2.49025	2.52259	2.36931	2.36079	2.47674	2.86421	2.13692	3.06196
168.913	2.1784	2.54687	3.09337	1.26148	2.66665	2.18623	2.24413	3.30147	3.50534
170.689	2.43734	2.30268	3.15228	2.13142	2.33229	1.91703	2.68337	2.37055	3.60048
172.465	1.89019	2.02393	2.22389	2.24997	2.77007	2.48341	2.16468	2.64387	2.47942
174.24	2.682	2.89675	3.18317	1.91183	3.85891	3.15534	2.51766	2.28836	3.00802
176.016	2.87718	2.76455	2.40347	2.37925	1.89745	2.49858	2.43895	2.22914	2.48509
177.792	2.21575	2.39099	2.84834	2.28356	2.67601	3.68827	2.35311	2.20354	3.37961
179.568	2.64412	2.28689	2.88707	2.889	2.84853	2.94921	3.39146	2.29522	3.51608
181.343	2.527	2.72691	3.18622	2.64381	2.52207	3.12987	1.94954	3.00979	3.30998
183.119	2.24565	1.95266	3.17263	2.23021	2.54477	2.42521	2.78751	2.05241	2.59977
184.895	2.33506	2.71797	2.55999	2.38232	2.81515	2.95725	2.70871	2.21954	4.18828
186.67	2.32636	2.44714	2.57423	2.01907	2.59014	2.56804	3.11895	3.32177	3.45621
188.446	3.27411	2.66304	3.61135	2.55211	2.13455	2.49871	3.03405	2.33745	4.16626
190.222	2.95257	2.79645	2.9316	2.76712	3.29318	3.15131	3.13619	3.56978	2.93683
191.998	3.17622	3.04313	2.25916	2.58562	2.41827	3.19588	2.17663	2.90444	3.80998
193.773	3.46094	2.02169	3.11373	2.39526	3.50331	3.74046	2.40028	3.22571	3.42268
195.549	2.58586	1.91629	3.66814	3.22734	3.72365	4.29985	3.13351	2.68579	2.95115
197.325	2.99942	3.06076	3.01758	3.77187	2.17039	3.51511	2.97011	2.81039	4.14951
199.1	2.92688	2.97481	3.96349	3.04235	3.09818	4.0734	2.97259	2.71061	4.32219
200.876	2.73167	2.65959	3.16709	2.82183	2.25276	2.70654	3.17823	3.85665	3.9184
202.652	4.51313	3.05286	3.0698	2.77277	2.94922	2.81695	3.26596	3.25799	3.98843
204.427	3.26679	2.61821	3.28054	3.33481	3.3524	2.92884	3.58528	3.16853	2.97335
206.203	3.51633	3.0663	3.48185	2.91776	3.52311	2.64789	2.58615	3.1269	3.10601
207.979	2.14374	3.36272	3.06009	2.28839	2.67243	2.82092	2.95527	4.08548	4.12537
209.755	3.444	3.1593	2.90401	2.97863	2.27138	3.31032	3.48788	3.23262	3.89094
211.53	3.19309	3.10418	3.46671	3.0905	2.99763	3.59681	2.56672	3.41702	3.40739
213.306	3.84579	3.11822	3.46533	1.95384	3.40178	3.45084	3.77719	4.12481	3.29244
215.082	3.39073	2.62428	3.35877	2.34413	2.51964	3.59296	2.81954	3.55906	3.73959
216.857	2.91609	2.88081	3.53507	3.72901	3.05676	3.71837	4.07409	3.43705	3.94292
218.633	3.13366	2.90947	3.5497	3.45393	2.88874	3.91728	3.88229	3.50663	3.80186
220.409	2.91971	3.28898	2.96846	3.61458	3.58101	3.63757	2.98432	3.75802	4.21843
222.184	3.18545	3.07355	3.29732	2.85016	3.64484	3.45792	3.45863	2.88794	4.00888
223.96	3.19991	3.18467	2.75352	3.23443	3.17749	3.43739	3.72585	2.31507	3.92447
225.736	3.57563	3.25767	3.88452	4.01835	3.71537	3.59577	3.21455	3.76075	3.56042
227.512	3.7662	2.56736	3.46285	3.35059	3.1254	3.82959	3.71385	3.35928	3.66587
229.287	3.50936	3.31345	3.62325	2.71078	4.31494	3.27063	4.03658	3.17168	2.22458
231.063	4.26215	2.42905	3.19033	2.80054	3.91368	3.02929	3.85505	3.37416	4.09533
232.839	3.82113	3.27246	4.17284	2.84214	3.92186	3.69167	3.70056	3.40505	3.89953
234.614	3.91553	3.85173	4.13436	3.09566	3.73976	3.47985	3.2825	3.31096	4.45513
236.39	3.47506	3.48095	2.98253	3.97083	4.04455	4.26	3.42321	3.74672	4.44554
238.166	4.26117	2.48739	3.92769	3.6946	3.56292	3.45716	2.95367	3.957	4.14362
239.941	2.6561	2.50928	4.15363	2.7818	3.3077	3.6257	4.06246	3.92205	3.9764
241.717	3.50358	3.64985	3.6478	3.30665	3.47014	4.05676	3.60264	4.19981	4.26707
243.493	3.91274	4.03613	4.36085	3.77773	2.15152	3.77862	3.88537	3.88223	3.79359
245.268	4.06405	2.93825	4.29091	3.69032	3.9316	4.09008	3.92122	3.24846	4.32423
247.044	3.94246	4.17132	3.62857	3.89573	3.87514	4.0024	3.39421	3.9472	3.99214
248.82	4.19101	3.72739	3.92263	3.48573	4.62134	4.07549	4.42493	3.68136	4.71238
250.596	3.55553	4.24981	3.72927	3.54662	2.83881	3.84877	4.79637	4.01419	5.05896
252.371	3.78655	3.43658	3.37995	3.07303	3.54709	3.7674	4.21521	3.92748	4.25227
254.147	3.40417	4.35417	3.91242	4.23402	4.05623	4.25569	4.27521	3.91677	4.69922
255.923	2.85672	3.88735	3.89392	3.60092	3.7825	4.17422	4.13265	3.99748	5.57698
257.698	3.05829	3.44848	3.92536	3.57483	2.84294	3.33192	3.76497	3.78349	3.94255
259.474	3.8856	3.35505	3.86503	2.79048	4.53463	3.63713	4.2618	2.47965	4.79649
261.25	3.53132	4.15258	3.72099	2.57681	3.64103	3.68738	4.13725	4.16412	5.41637
263.026	3.68233	4.49704	3.97337	3.95381	3.81624	3.99885	4.06943	4.30291	5.19996
264.801	4.10152	4.0045	4.59528	4.00756	4.52646	4.23354	3.80334	4.99965	4.31026

## Sheet: Fig 3 panel B
Time (min)	0 min. UV			20 min. UV			60 min. UV
0.221867	0.649386	0.522104	1.18827	0.497237	0.426973	1.11743	0.359233	0.638396	0.265279
2.0007	0.224131	-0.04339	0.862706	0.381999	0.875507	0.410447	-0.10218	0.644519	0.680277
3.77307	-0.27606	0.156835	0.36267	-0.16488	1.0437	0.676913	0.631256	0.841589	0.387393
5.5521	1.02128	0.183663	0.07708	0.445296	0.459787	1.17268	0.434944	-0.54374	0.493444
7.32467	0.097552	0.279249	-0.1903	0.635914	0.233972	-0.40609	1.1901	0.400525	0.634682
9.10037	0.125211	-0.3246	0.757788	0.449689	-0.05322	-0.31702	1.26071	0.518818	-0.20094
10.8761	0.223037	-0.50613	0.261823	-0.21942	-0.64203	-0.24173	-0.1905	-0.07083	0.616903
12.6518	0.892274	1.3056	0.042441	-0.23548	0.792249	-0.33989	-0.02501	0.202482	0.001668
14.4275	-0.12262	0.345223	-0.7722	0.225551	0.187551	0.939779	1.02303	0.268694	-0.23311
16.2032	0.827778	0.713463	0.548201	0.116461	0.329149	-0.13486	0.288882	0.484058	0.065263
17.9789	0.820606	0.387784	-0.12428	0.233646	0.365967	-0.11407	0.15093	0.647605	-0.94875
19.7546	-0.23984	0.396623	0.20421	-0.63807	0.852687	0.190844	0.264586	0.620393	1.28677
21.5303	-0.62933	-0.38848	0.484554	1.72118	0.524775	-0.0521	0.152217	0.221122	0.963827
23.306	0.861957	0.106214	-0.05548	1.36331	0.933268	0.764181	-0.14552	0.724954	-0.28855
25.0817	0.43172	0.265001	0.391721	0.299986	0.535018	-0.44754	0.016098	1.14505	-0.36317
26.8574	0.28108	0.175369	0.913734	-0.38953	0.358855	0.636412	0.61196	0.684367	0.482961
28.6331	0.216372	0.838842	-0.01262	0.65014	0.847812	-0.48904	0.22709	-0.36067	-0.16311
30.4088	0.825952	1.00489	-0.01747	0.671037	-0.503	0.914326	0.855091	0.260524	0.059767
32.1845	-0.29055	0.595578	0.045569	-0.24977	0.828584	0.64553	0.433019	0.471447	-0.49477
33.9602	-0.52157	0.404364	0.099717	0.596461	0.365135	0.223301	0.551715	0.318181	-0.16202
35.7359	0.596449	0.833006	0.242213	-0.23179	0.92607	-0.53505	0.181306	-0.06647	0.335933
37.5116	0.50192	0.181992	0.167681	0.339225	-0.05858	0.500959	-0.88866	0.174076	-0.06772
39.2873	0.031551	0.30238	0.344452	0.288173	0.55897	0.72333	0.764301	0.632608	-0.27955
41.063	0.142709	0.092671	0.71655	-0.27632	0.201048	0.652996	0.149783	0.505689	0.466234
42.8387	1.00915	0.24503	0.977878	0.066234	-0.01484	0.355661	0.177506	0.361166	0.075928
44.6144	0.39498	0.788652	0.63734	0.49328	0.226922	-0.22985	0.418896	0.211179	0.915692
46.3901	0.261651	0.475851	0.337507	0.046114	0.287435	0.344098	0.209581	0.244526	0.459188
48.1658	-0.09307	0.75884	0.045999	0.860199	1.29288	-0.31192	0.457108	0.532486	-0.99521
49.9415	-0.44813	0.407107	0.400569	0.069397	0.207715	0.388581	0.775935	0.456474	0.528365
51.7172	-0.82527	-0.00806	-0.34111	1.09007	1.06014	-0.01472	0.706685	0.133259	1.21956
53.4929	0.3103	0.015948	0.055205	0.329644	0.027548	0.21581	-1.02622	0.896132	0.301883
55.2686	0.362229	-0.05137	0.58631	0.623645	0.438644	1.22029	0.250927	0.50665	0.735935
57.0443	0.32434	0.238476	0.129608	1.10212	0.394308	0.174691	0.723259	0.658632	1.47961
58.82	0.861998	-0.09399	-0.19847	0.436113	0.244109	-0.0472	1.03709	0.167897	0.282545
60.5957	0.549778	0.81302	0.244269	0.50071	0.328214	-0.9569	-0.0752	0.312212	0.267533
62.3714	0.370754	0.339599	0.509569	0.673526	-0.0822	-0.02932	0.458265	0.406844	0.328569
64.1471	0.811652	0.101848	1.58991	0.35761	-0.00318	1.32055	0.198105	0.108009	0.27992
65.9228	0.785128	1.24733	0.575674	0.390182	0.083501	0.651015	0.842041	1.1661	1.10272
67.6985	1.1034	-0.06315	0.06208	-0.07423	0.677669	-0.11927	1.07603	0.964228	0.178374
69.4742	0.764379	-0.70144	0.89001	0.786034	-0.33907	0.342873	1.22514	0.022917	0.348987
71.2499	0.097925	0.095155	0.092433	0.800085	0.97466	0.139238	-0.02151	1.67848	0.298203
73.0256	0.895813	-0.38035	0.178266	0.838221	0.995154	0.712365	0.396041	0.413619	-0.06469
74.8013	-0.07819	1.08009	0.441756	0.814414	1.34116	1.07869	0.200231	0.512455	-0.09693
76.577	0.176602	0.20997	1.12546	-0.29469	1.0511	0.868554	0.24402	0.267586	0.030887
78.3527	0.560579	0.001482	0.563389	0.491259	0.641008	0.618953	0.431824	0.160776	-0.29211
80.1284	0.698507	0.301802	-0.05007	-0.21861	1.20965	0.819753	0.638831	1.22447	0.55943
81.9041	0.379746	0.074985	0.3679	1.15217	0.23263	1.24388	0.925158	0.524614	-0.27198
83.6798	1.28832	0.197458	0.491955	0.315305	-0.16164	1.04956	1.24472	1.00992	-0.37753
85.4555	0.672213	0.859346	0.551949	0.936427	0.396549	0.471355	0.051643	0.621596	1.08476
87.2312	0.183824	0.762109	0.200405	0.351652	0.806985	1.12177	0.692602	0.96683	0.79247
89.0069	0.503393	1.21296	-0.10034	0.870365	0.896322	0.311212	0.312139	0.838328	0.473704
90.7826	1.53735	0.97452	1.25036	0.035411	0.826449	0.574372	1.10511	0.444397	0.889588
92.5583	-0.07506	0.628916	1.02047	0.759244	0.586259	0.311207	0.729638	0.755967	0.234938
94.334	1.01845	0.859891	0.349917	0.911534	0.344035	0.319559	0.686453	-0.59995	0.400755
96.1097	0.612164	0.178275	1.11326	1.28639	1.20372	0.15258	0.834572	0.591135	0.490713
97.8854	0.503816	0.324565	1.71147	0.206621	1.29137	0.3046	0.79435	0.333725	0.754222
99.6611	0.374279	0.299483	0.138653	0.625457	0.66822	1.09691	0.590578	1.65878	1.0255
101.437	0.545648	0.575378	0.901719	0.921836	0.608714	0.398972	1.1385	1.34424	1.13441
103.213	0.023595	0.958259	0.905362	1.27974	1.4397	-0.0559	0.450763	1.22409	0.841806
104.988	0.690988	0.615521	-0.1991	1.05393	0.476273	0.619601	1.36365	0.602879	0.059294
106.764	-0.35008	0.753357	1.14088	1.07313	1.03139	0.786376	1.21226	0.648716	0.59713
108.54	-0.01014	0.500614	0.518708	0.157404	0.668389	1.08996	0.465261	1.22797	1.26871
110.315	0.571288	0.600108	0.587494	0.795157	0.005648	0.676852	0.335918	1.06926	0.478229
112.091	0.73074	-0.03144	0.329662	1.00243	0.319018	0.923007	1.3633	0.103767	0.602566
113.867	0.200853	0.682329	0.689461	0.358322	1.76558	0.735903	-0.29421	0.775982	0.11671
115.642	0.554159	1.00359	0.150052	1.15406	0.598171	0.836228	1.44633	0.997556	1.06129
117.418	0.304052	0.204321	0.720803	0.25095	0.294178	0.20487	0.324226	0.631267	0.016466
119.194	1.0357	1.17268	1.11454	1.40474	0.758208	1.04647	1.3142	1.52103	0.240823
120.969	0.104955	0.359463	0.417253	0.511252	0.970793	1.89142	0.648375	1.46995	1.02372
122.745	1.55504	0.148677	0.564882	0.555882	1.17743	0.497359	0.800459	0.688536	-0.17654
124.521	0.791705	0.975677	0.761855	0.715373	1.04288	0.138425	0.018058	1.02164	0.851227
126.297	0.349498	0.76629	0.402893	0.926189	0.708154	0.629486	0.69929	0.537237	0.870001
128.072	0.538628	1.00789	0.666695	0.09443	1.29456	0.732961	0.995926	0.720805	0.656053
129.848	-0.21869	0.731809	1.05681	0.350697	0.787228	0.254747	1.0074	0.989445	2.01008
131.624	1.18715	1.42134	1.12556	1.38423	-0.93269	0.347885	1.64476	0.912663	0.703747
133.399	1.1254	1.1862	0.436901	1.59916	1.19562	1.25628	0.815152	0.949796	0.488756
135.175	0.843007	1.52078	1.64955	0.778217	1.97831	1.17199	-0.00757	0.955304	1.00981
136.951	0.769578	0.262699	0.766738	0.344468	1.16627	1.09117	0.990081	0.505132	1.06597
138.726	0.369532	1.21055	1.05413	1.75983	0.652437	1.42961	0.467723	0.166122	1.06186
140.502	0.974614	1.05791	0.343532	0.978615	0.704584	0.949148	1.21464	0.974567	0.822836
142.278	0.462768	1.50309	1.25302	0.641543	0.773052	0.083507	0.483507	0.9292	0.101965
144.054	0.394057	0.907	1.16118	1.30599	1.09134	1.95298	1.28566	1.72952	0.58332
145.829	-0.55348	1.13975	0.809817	1.36305	1.38787	0.479487	0.980126	1.03758	0.253115
147.605	1.44089	0.295508	0.85389	0.333833	1.12809	1.28788	0.537556	0.461441	-0.43451
149.381	1.88625	0.568532	0.983639	1.47636	0.210176	0.88441	0.329923	0.964988	0.804368
151.156	0.940604	1.46329	1.06395	0.268569	1.08379	0.705529	0.842177	0.744579	0.774679
152.932	0.947442	1.15422	0.541862	0.879733	0.648472	1.18434	0.959583	1.54013	-0.14311
154.708	0.796739	1.74393	0.838454	1.30022	0.830784	0.839702	0.847004	0.38596	0.862675
156.483	1.4812	1.05914	0.389445	0.823223	0.457982	1.36586	0.467442	1.46536	0.87466
158.259	1.41179	1.01553	0.564806	0.741016	0.835724	0.113496	0.325243	1.16049	0.935981
160.035	1.01836	1.01684	1.60344	2.05302	1.30933	0.567818	1.46464	1.11469	0.852841
161.811	0.947482	1.47334	0.428922	1.20947	1.01683	0.373128	0.831755	0.850669	0.564432
163.586	0.927879	0.612115	0.921665	0.179324	1.13454	0.998086	1.30305	1.22318	0.35158
165.362	0.359085	0.863566	1.13071	1.07067	0.732132	1.0448	0.365862	1.3994	1.97169
167.138	0.476112	1.4449	0.717888	0.868016	0.472845	1.39569	1.21066	1.17761	0.515223
168.913	0.202286	1.26159	0.448864	1.65145	0.740633	0.197755	0.811368	1.73027	1.13029
170.689	0.113709	0.91724	0.936568	0.626579	0.717055	1.19694	0.678061	1.71658	0.747506
172.465	1.05966	1.45271	0.683976	0.572083	1.84911	0.685759	1.08434	0.623531	0.754627
174.24	0.733484	1.21531	1.22417	1.48484	1.92402	0.476369	1.65951	1.04604	0.27632
176.016	0.876712	0.623131	1.30046	1.07483	0.269359	1.76677	0.164127	0.629911	1.46774
177.792	0.481721	0.975963	0.223308	0.573816	1.14048	0.883916	1.83973	0.483088	0.406842
179.568	0.642319	1.15551	1.32973	1.54899	2.9166	0.90425	1.80359	1.79379	0.848039
181.343	0.565998	1.29101	0.506593	0.553693	0.910776	1.63713	1.14188	0.970055	0.654655
183.119	1.12564	0.176946	0.784093	0.743428	1.32516	1.19082	1.43649	0.509982	1.19359
184.895	1.06736	0.893367	0.874788	0.617354	0.53093	0.409613	1.18399	1.34948	0.665394
186.67	1.05398	0.857662	0.941874	0.557144	1.74746	0.253419	0.492446	0.865079	0.589442
188.446	0.416833	1.98064	1.00105	1.713	0.846176	0.713992	1.06802	0.884643	0.606234
190.222	1.69913	0.603116	1.49841	1.56084	1.11188	1.4436	0.89685	0.798159	0.920604
191.998	1.01095	1.18837	0.909935	0.167752	1.14187	0.930708	0.767111	0.811841	0.824453
193.773	0.566827	0.654348	1.06053	1.01401	1.15099	0.378833	1.30937	1.45536	0.378608
195.549	1.32481	0.729022	1.47273	2.03616	2.07028	1.61912	1.91443	1.47426	0.555629
197.325	0.711508	1.31689	1.52088	1.247	1.9514	0.791553	1.22347	1.12251	0.730281
199.1	0.982215	0.991741	0.981704	0.966844	1.24712	0.940786	0.293589	1.31987	1.02526
200.876	1.25319	0.366492	1.12883	0.143617	1.38511	0.841176	2.10855	1.2461	0.573878
202.652	0.297605	0.364926	0.892223	1.053	1.14129	0.89993	1.15283	0.332253	1.18883
204.427	2.20189	1.30912	1.19731	0.563457	1.21056	1.40707	1.08564	0.412379	0.183069
206.203	1.12552	1.9696	0.86382	1.70959	1.22568	1.42036	1.38535	1.31774	1.13802
207.979	0.538401	1.26813	1.15297	1.24673	1.13872	1.36794	0.822391	1.3787	1.08131
209.755	1.13511	1.83115	0.528685	1.49859	1.86915	1.14022	1.26005	1.27439	0.835494
211.53	0.544161	1.39863	1.72994	1.10028	1.03024	1.32859	1.37235	1.93729	1.98536
213.306	0.884632	1.52583	1.29653	1.1306	1.45674	1.62907	1.21979	1.67752	1.06003
215.082	1.51992	1.42642	1.41892	1.48996	2.26022	1.3501	0.879971	1.07988	0.905878
216.857	0.796969	0.752323	1.17841	2.13908	1.3252	1.60431	1.50502	1.14156	1.13418
218.633	1.44561	0.655406	1.24418	1.10142	1.98827	1.37175	1.49948	0.707411	0.5694
220.409	1.10114	0.929142	0.531235	0.700762	1.22886	0.656511	1.09665	1.22349	1.19055
222.184	2.34794	1.94958	0.620059	1.09829	1.46464	0.776556	1.9506	0.727575	1.18312
223.96	0.775488	0.565653	2.2474	0.59296	0.89381	1.12758	1.1846	1.43496	0.933929
225.736	2.24617	1.79024	1.06224	0.588403	0.570122	0.595754	0.689308	1.1709	1.19021
227.512	1.54767	2.17858	1.06633	1.52115	1.90885	1.07081	0.406543	1.10677	1.20205
229.287	2.0543	0.517269	0.895418	0.529506	1.98637	1.02274	1.55455	0.837545	2.13784
231.063	0.495149	1.1564	2.33267	2.10923	1.89525	1.17931	1.71206	1.56178	1.08348
232.839	0.895066	1.18719	1.08971	1.59339	0.958566	1.53047	1.88066	1.24076	1.96929
234.614	0.447143	1.41966	1.31608	1.69775	0.798424	1.31635	1.74386	1.83211	0.887387
236.39	2.16037	1.34761	1.34872	1.50194	1.79777	1.19888	1.3783	1.26799	1.78235
238.166	0.428951	0.919758	1.07677	1.54563	1.39284	1.28419	1.24052	1.2993	1.3172
239.941	1.75263	0.591587	0.760558	1.12129	1.08942	0.970517	1.46906	1.73526	1.35107
241.717	1.48873	1.4453	0.755438	1.34552	0.933819	1.41516	1.48338	1.68724	1.27406
243.493	1.34974	0.826834	1.20535	1.48793	2.22153	1.66098	1.60737	1.92881	-0.07747
245.268	0.860237	1.72165	1.38312	1.81347	0.581728	2.11269	1.97513	1.67058	0.647212
247.044	1.73008	1.32431	1.01082	1.84941	1.91885	1.40027	1.42276	0.616634	1.21889
248.82	0.627638	1.07351	2.00199	1.34306	1.58214	0.989548	1.54047	0.835499	0.715731
250.596	1.27261	0.837708	1.63046	1.25776	1.11335	0.104339	1.11422	1.19133	0.525924
252.371	0.732923	1.36491	0.958661	1.40182	1.29888	0.547883	1.06777	1.67542	0.42228
254.147	1.73617	1.1648	1.15885	1.62486	1.98112	1.29428	1.28353	1.9048	1.45605
255.923	1.34337	1.02554	1.06692	1.89868	1.12085	1.25243	1.73142	1.77464	1.13478
257.698	0.740217	1.78151	0.853146	0.838319	1.35852	1.05214	1.83255	1.30533	0.369082
259.474	1.01952	2.11536	0.623875	1.12601	1.98335	1.14	1.0009	1.33082	1.59168
261.25	1.2337	0.698819	1.06937	0.599453	1.86716	0.313624	1.70659	1.21273	1.31788
263.026	1.18048	1.73045	1.32967	1.50296	1.32696	1.13631	1.61588	1.12206	1.88394
264.801	0.853621	1.00053	2.208	1.24949	2.78084	1.07021	0.650322	1.24594	0.788155

## Sheet: Fig 3 panel C
Panel A
Time (min)	0 min. UV			5 min. UV			15 min. UV			20 min. UV			30 min. UV			60 min. UV
0.221867	0.702165	0.897608	1.06023	0.508454	1.40422	0.543272	1.7557	1.68685	1.99934	2.17199	1.39853	1.94514	2.89596	1.95951	2.49552	3.18378	3.20758	3.20758
2.0007	0.100032	1.05656	-0.02587	1.36971	0.870199	1.98014	2.69969	3.69625	2.39795	4.19117	3.36695	2.81496	4.02775	3.47111	2.24026	4.26623	5.1107	5.1107
3.77307	1.29441	-0.00422	0.168246	2.59527	1.83161	1.45061	3.98687	4.46937	3.98021	3.15102	4.38561	4.2658	5.04252	5.12783	3.21343	6.52265	5.42434	5.42434
5.5521	0.19105	0.615068	-0.75507	1.83727	1.63159	1.82326	5.11423	5.32339	5.22498	4.86108	4.55202	5.03926	6.94681	5.21063	5.78726	7.83531	7.04206	7.04206
7.32467	1.3151	0.741075	0.12344	2.31511	2.66942	1.85215	5.41459	6.27118	5.13035	5.76134	5.14045	6.68221	6.05821	5.97795	6.48841	7.54703	8.33697	8.33697
9.10037	0.502877	0.433507	0.346797	1.99549	2.39977	2.15481	6.35126	6.85796	4.98239	6.53203	5.2733	5.69716	6.69993	6.6657	6.68467	8.51764	8.50458	8.50458
10.8761	0.514118	0.646831	0.359225	2.6631	2.39394	2.29906	6.81164	6.24271	6.46435	7.1011	7.14098	7.18506	7.55707	7.479	7.25324	10.9599	9.37044	9.37044
12.6518	0.618851	0.317634	-0.14677	3.50673	2.6467	2.62255	7.3725	8.17901	7.20813	6.88201	7.41727	6.91987	7.7699	7.20724	7.74037	10.3977	10.1565	10.1565
14.4275	0.865106	0.422389	0.424208	3.64335	3.04989	3.40503	8.02282	8.17686	7.5114	7.8966	7.67401	8.1258	9.06313	8.50443	8.41855	11.5661	12.2553	12.2553
16.2032	0.723562	0.554839	0.038049	3.79575	3.72688	3.58145	8.35186	9.16833	7.29047	8.33784	8.70682	8.79143	9.7351	9.84701	10.0185	12.8891	12.9735	12.9735
17.9789	0.422626	0.273097	0.268119	3.76939	4.00305	3.78668	8.71878	9.68792	8.51459	9.13799	9.02388	9.00761	10.4778	10.1604	10.1915	13.8041	13.0712	13.0712
19.7546	-0.09857	0.443485	0.660403	5.10941	4.03517	4.12976	10.4384	10.2654	9.46032	10.0683	9.54609	9.03795	11.2293	11.204	10.6647	14.5117	14.3781	14.3781
21.5303	0.809627	0.749296	0.868343	4.09856	5.09245	4.06201	10.3895	11.4178	7.86116	11.0595	9.42423	10.2609	11.4308	11.9263	11.0537	15.0537	15.1338	15.1338
23.306	-0.4877	-0.1449	0.197311	4.97	5.40313	5.43418	11.4694	12.1729	10.0439	9.99646	10.419	10.6174	11.4925	10.4035	11.601	16.1354	15.5445	15.5445
25.0817	-0.00126	0.173929	-0.05002	4.67372	5.04105	4.03193	11.6637	12.9229	11.1521	11.7394	11.7693	11.2109	12.4015	11.6255	11.7175	16.6612	16.019	16.019
26.8574	0.266927	0.590731	0.459323	5.16033	4.35649	4.72103	13.3774	12.9744	10.4084	12.3103	11.469	12.496	12.9385	13.4363	13.8299	17.3268	15.9572	15.9572
28.6331	-0.16133	0.79285	0.427767	4.69231	4.6479	4.32489	12.8565	13.2718	11.3028	12.8358	12.4355	12.1032	14.2136	12.941	12.6821	17.239	16.4531	16.4531
30.4088	0.014764	0.850764	0.714101	5.81898	5.30717	5.18397	13.0445	14.2191	11.0159	12.9836	13.5148	13.0998	13.9273	13.6138	13.3356	18.3116	17.0943	17.0943
32.1845	0.874464	0.680007	0.529856	5.58273	6.18919	5.10447	13.9934	14.0276	13.0826	13.2715	14.0112	13.1963	13.7779	14.5176	15.0821	17.6963	17.9492	17.9492
33.9602	1.30379	-0.32341	0.790037	5.44109	5.95902	5.11099	13.1293	13.7901	12.1992	14.1292	13.6255	14.0523	14.6322	14.4201	14.2965	19.1759	18.9815	18.9815
35.7359	0.735323	0.130853	0.601687	5.73946	5.84522	6.11845	13.9271	15.7491	12.3603	14.1964	15.0054	13.7483	14.4006	14.4132	15.3756	19.4531	19.3286	19.3286
37.5116	-0.01002	0.813923	0.033545	7.01289	5.85531	5.02834	13.258	14.9195	13.3757	13.9325	13.572	14.5453	15.8902	14.5118	13.7704	19.0821	19.7217	19.7217
39.2873	0.238673	0.224618	1.04597	6.45073	6.15737	4.1747	15.0959	16.2244	13.0004	15.0107	14.624	14.1701	15.9044	15.679	15.6697	20.8989	19.1036	19.1036
41.063	0.706761	0.142732	0.468906	7.28503	5.80091	5.53179	15.4068	15.2582	14.8632	15.1817	13.9512	15.0573	15.8205	15.9672	16.6264	20.453	20.7215	20.7215
42.8387	1.43807	0.136617	1.09755	6.42435	6.91697	6.57637	15.7845	16.0787	14.6337	14.6293	15.9204	15.1507	16.9687	15.3357	16.4807	20.9143	20.1515	20.1515
44.6144	1.11113	1.07707	0.894215	6.21827	7.04997	6.01241	16.0743	16.6857	13.9333	16.0277	15.8291	14.5873	17.6017	16.8865	16.1467	21.3162	20.9797	20.9797
46.3901	1.21427	0.829161	0.619011	7.34592	6.41455	6.67025	15.8927	17.0697	14.5701	16.1799	16.2833	16.1035	17.5688	17.0757	16.4889	21.1235	21.0324	21.0324
48.1658	0.345997	0.961522	1.06117	7.10002	6.02852	6.19591	16.3693	16.5546	14.677	16.4804	15.7254	16.3873	18.095	17.3556	17.5196	21.8332	20.656	20.656
49.9415	0.282915	0.973425	0.732672	6.81613	6.78915	4.74409	16.7343	18.1328	14.7513	16.6807	15.828	16.8877	17.9488	16.7794	17.4939	21.5664	21.5214	21.5214
51.7172	0.452706	0.489723	1.01073	7.2051	7.2321	6.89379	17.5418	17.6987	16.3908	17.743	16.7094	16.5093	18.3137	17.5925	17.2597	22.6004	21.7881	21.7881
53.4929	0.713276	1.1589	0.931961	7.23703	6.59347	6.47432	17.6229	18.5129	14.9641	17.4458	16.9387	16.5159	18.7685	17.5971	18.2609	21.8844	21.8924	21.8924
55.2686	1.26843	0.394422	1.31152	7.12434	7.43723	6.6934	17.7905	18.209	16.0186	17.16	16.6394	16.4752	18.6374	18.3016	17.6645	22.9297	21.5186	21.5186
57.0443	1.19953	-0.13543	0.349091	7.87378	6.46676	6.6308	17.5284	18.1685	17.1001	16.9004	17.3493	17.6912	18.3877	18.0445	18.6895	23.3632	22.8587	22.8587
58.82	0.742467	1.00543	1.59178	7.45131	7.62072	6.43953	17.5048	18.7968	16.1492	17.8481	18.4358	17.9413	18.4484	19.8261	18.5298	23.8834	23.4699	23.4699
60.5957	0.844915	0.578422	1.03026	7.81192	7.26921	7.40955	18.008	19.1656	15.4337	18.2467	17.8423	18.3693	19.2909	18.8276	18.936	23.1837	22.4721	22.4721
62.3714	0.767523	1.35678	0.54986	7.52813	7.46539	6.51574	18.4603	19.7863	17.7256	18.4678	18.0544	19.194	19.498	19.3927	19.2361	22.6161	23.0061	23.0061
64.1471	0.824271	-0.63745	1.11785	7.41399	7.34505	6.84836	18.7158	19.1385	17.207	19.3667	17.5778	17.6542	19.9895	19.5052	20.1422	23.4314	23.2191	23.2191
65.9228	0.375789	1.441	0.950613	8.04998	7.88682	6.40153	18.6448	20.2856	16.4864	19.2177	19.0647	17.8984	20.1629	19.7358	20.96	23.9924	23.6201	23.6201
67.6985	1.44759	0.84736	1.86493	7.64123	7.85054	7.55105	18.303	19.8952	17.6147	19.2875	18.2244	19.5364	20.4294	19.6924	19.7166	23.9059	23.2616	23.2616
69.4742	0.199245	1.16806	0.551254	8.50425	8.11558	6.68676	19.4189	20.0959	18.4944	18.965	18.5638	19.3848	21.068	20.3836	19.4357	24.1135	24.0248	24.0248
71.2499	1.66173	0.924596	1.09954	8.83745	7.856	6.77949	19.8015	21.2814	18.0463	19.5651	19.3978	18.8036	20.3328	20.4798	19.4937	24.5342	23.4653	23.4653
73.0256	1.40351	1.1968	1.43844	7.57045	7.57414	7.40684	19.4239	21.1602	18.0359	20.3404	19.7623	18.8779	20.7039	20.0739	20.4852	24.9009	23.8129	23.8129
74.8013	1.89486	0.936409	1.23552	8.22715	8.21709	7.44245	19.9525	21.5256	17.4124	20.5629	18.5115	19.6463	21.2348	20.4227	21.1376	25.0474	24.3866	24.3866
76.577	0.661849	1.20692	0.455418	7.27089	8.00476	7.80687	19.8039	20.7855	18.6882	18.6414	20.2271	20.3939	21.1706	19.2254	21.0116	23.7155	24.1765	24.1765
78.3527	0.775603	0.625719	0.755921	9.06552	8.9973	8.26914	19.5418	20.0006	18.6103	19.857	19.3124	18.565	21.0674	21.524	20.8633	24.4953	24.5391	24.5391
80.1284	0.872852	1.41348	0.947893	8.77788	8.12522	7.45072	19.722	21.2812	18.3835	20.5526	20.2666	20.1198	20.9391	20.8658	20.2974	24.6297	24.262	24.262
81.9041	0.951856	2.13577	1.35028	9.26683	7.50943	7.91122	20.473	20.9989	19.8607	20.6901	19.6607	19.8742	22.1996	21.6785	20.3037	24.1568	23.3848	23.3848
83.6798	1.72703	0.445633	1.67012	8.47509	7.77686	7.96379	20.2553	22.4692	19.5068	20.2914	19.1429	20.8449	21.9562	21.7889	20.9177	24.2799	24.0056	24.0056
85.4555	1.51681	1.52112	1.2498	8.6701	9.04179	8.04376	20.7785	20.9763	19.3036	21.9664	20.4996	20.2995	21.3306	21.3234	21.3819	24.2206	24.4497	24.4497
87.2312	1.65017	0.898421	1.59972	8.48346	8.89624	7.58859	20.5407	20.9931	20.2087	21.0576	20.1409	20.5384	21.5164	21.9499	21.6469	24.7588	24.2464	24.2464
89.0069	0.831123	1.66207	1.81484	8.2593	8.43937	7.82669	21.3775	21.8181	19.821	21.9452	21.5592	20.3092	21.8128	21.1955	21.9566	24.9669	24.5302	24.5302
90.7826	1.35754	2.01771	2.22767	9.08936	8.24934	8.07581	20.5632	23.0007	19.8326	20.2401	20.6149	20.8378	22.4169	22.3538	21.9613	24.4643	23.7579	23.7579
92.5583	1.84513	1.35945	2.20494	8.88346	8.79422	8.12636	21.7472	21.9799	19.5378	21.6397	21.0603	21.1195	23.061	22.8207	22.5103	24.0598	24.5294	24.5294
94.334	1.90066	1.20649	1.29734	8.46187	8.99043	8.57215	22.4278	22.5115	19.4582	21.7671	20.6722	21.538	22.7655	23.3072	22.1152	24.1715	24.488	24.488
96.1097	1.50807	1.48807	0.827386	8.64918	8.56499	8.15301	21.6411	22.5214	20.0727	21.3824	20.5545	20.7476	22.708	22.526	22.3072	24.4202	24.9394	24.9394
97.8854	1.46421	1.12404	1.16109	9.26235	9.47509	9.88814	20.9605	22.9621	20.2654	21.2515	19.4474	21.5953	22.4844	22.8235	22.3706	24.4192	24.6223	24.6223
99.6611	2.29878	1.56244	1.33896	8.64993	9.12889	7.4219	22.5927	22.664	20.6302	21.4939	21.4393	20.6548	22.6889	23.0045	21.82	24.6704	24.2793	24.2793
101.437	1.53672	2.31216	1.91101	9.09126	8.28876	7.7151	21.804	23.1725	20.2313	21.8796	22.4667	22.2769	22.8946	22.3008	22.5891	25.0028	24.5794	24.5794
103.213	1.86732	1.15338	1.97005	9.23954	9.77887	7.91702	22.0895	23.4646	20.7548	21.491	21.7215	21.5674	23.2013	23.5927	22.7627	24.2485	25.2034	25.2034
104.988	2.01427	1.69076	1.48959	9.25226	8.83772	8.79067	22.3834	23.3551	20.7344	21.492	21.0632	21.2735	23.8644	23.1231	22.3167	24.733	25.219	25.219
106.764	0.759079	1.62754	1.91835	8.7159	9.06462	8.78673	22.283	22.5141	20.4475	21.8185	21.5504	22.0407	23.7714	22.3626	22.6486	23.5605	24.7776	24.7776
108.54	1.42487	2.0324	2.04289	8.64098	8.09227	8.49687	22.657	24.0068	20.415	22.8028	22.9281	22.4675	23.3669	23.1259	23.1301	25.3946	25.3153	25.3153
110.315	0.753133	2.18871	2.17447	9.68681	8.63635	8.26681	21.9939	23.69	21.4484	22.2445	21.8212	22.0872	23.3229	22.9075	23.849	24.5848	25.3295	25.3295
112.091	1.33179	2.67397	1.9165	9.77136	8.85942	8.75816	22.6553	22.895	21.492	22.7854	21.6768	22.4594	23.49	24.0707	24.039	25.3033	24.7304	24.7304
113.867	2.19061	1.69869	2.49584	9.8574	8.77731	9.10456	23.0532	23.5533	21.4648	22.694	22.6264	22.7049	23.2424	22.8517	23.113	24.7881	24.7421	24.7421
115.642	2.03967	2.47046	2.0506	9.92526	9.7093	8.59133	23.3037	23.1846	21.0294	21.9011	22.6528	23.3885	24.1718	23.5267	23.2705	24.5758	25.576	25.576
117.418	1.69537	1.14671	1.94503	9.12345	10.0457	8.61517	22.8966	23.7632	21.7519	23.272	22.8208	23.1005	23.324	23.9372	22.7998	25.0624	25.8531	25.8531
119.194	0.965076	2.06688	0.947266	9.52523	9.42441	8.53047	23.4219	23.5301	22.6967	23.5128	22.9617	23.3219	23.0821	24.2236	23.4824	25.2233	25.4444	25.4444
120.969	1.24917	1.99043	1.91536	9.81738	9.1706	9.02572	23.4143	23.6067	21.5795	23.2986	22.7233	23.4304	23.6426	24.1779	23.7338	25.2451	25.4922	25.4922
122.745	1.09541	1.53192	2.7959	10.5587	9.5506	8.25638	23.0663	23.958	22.119	23.8567	24.2181	22.5344	23.3897	23.4538	23.3799	24.8237	24.9926	24.9926
124.521	1.40943	0.961739	1.77243	9.95374	10.7513	8.88654	23.9617	23.5108	22.0578	22.9048	22.9652	23.1436	23.8727	24.8517	23.5265	24.2237	24.5925	24.5925
126.297	2.56665	1.95715	1.66437	9.94632	9.59106	9.1007	23.5288	23.0949	22.1546	23.1112	22.8347	22.2728	24.3383	23.9723	23.9295	24.5892	24.6256	24.6256
128.072	1.69423	2.69133	1.59569	9.56178	10.1568	8.62328	23.4432	24.0708	21.5557	23.1987	22.5535	23.4044	23.8241	22.8459	23.5687	24.4309	24.6064	24.6064
129.848	2.18826	1.61264	1.54081	10.1284	10.6635	8.98503	23.3203	23.7356	22.9674	22.9347	23.1367	23.117	24.4212	23.853	23.3538	24.1297	25.6135	25.6135
131.624	2.20835	1.5356	3.07331	9.6802	10.2397	9.12145	23.7823	23.6393	21.8298	23.0442	23.4684	22.5578	24.5208	24.0318	25.3028	25.4443	25.4665	25.4665
133.399	2.20426	1.75361	1.71646	10.1507	9.44229	8.49737	22.5459	23.8985	21.7669	23.91	23.7232	23.8272	24.7583	24.0595	24.3684	24.7692	25.2422	25.2422
135.175	2.30254	2.86802	2.12621	9.65118	10.2752	9.12812	23.8578	23.3181	22.5656	22.419	23.033	22.6091	24.2266	24.7283	25.0734	25.9807	25.4879	25.4879
136.951	2.30617	2.11663	1.68703	10.1617	10.1559	8.89516	23.981	23.3274	21.5263	23.5996	23.9331	23.1769	24.6443	24.2885	23.9381	24.7319	25.3759	25.3759
138.726	1.5724	1.12456	1.77492	10.8283	9.46975	9.39329	23.614	25.2161	22.5722	24.233	22.8391	21.9764	24.9199	23.4509	24.2779	24.8477	25.1986	25.1986
140.502	1.67678	2.11355	1.85876	10.4726	9.86929	9.65164	24.462	24.4072	22.5501	23.9829	22.6253	24.3876	24.4909	24.1727	23.751	24.6494	24.4142	24.4142
142.278	2.16575	2.44002	2.30726	10.1072	9.76367	9.95799	24.314	25.1854	24.186	24.1997	24.125	24.1651	24.6697	23.4865	24.3266	25.7378	24.0624	24.0624
144.054	2.86741	1.74608	3.11628	10.4729	10.3514	9.61663	24.1344	24.4711	23.2976	23.6072	22.7492	22.9056	25.7963	24.0425	24.8132	24.4207	24.9745	24.9745
145.829	2.5316	2.20262	1.86869	10.4952	10.3757	9.7447	24.1651	25.0089	22.668	24.2184	23.7148	23.668	23.6719	25.4475	24.8035	24.295	24.6794	24.6794
147.605	2.19025	1.90704	2.74643	10.3912	10.2144	9.84076	24.0013	24.0095	22.9096	23.8184	23.8737	24.2079	25.1638	25.9262	23.8179	24.729	24.1303	24.1303
149.381	2.32262	2.23985	2.77471	11.2285	10.742	9.94058	23.2667	24.0561	23.6604	25.2327	23.925	24.3351	23.7325	24.6783	24.2975	25.0687	24.7964	24.7964
151.156	2.01885	2.70345	2.17058	9.94547	10.1552	9.20885	24.1671	25.119	23.9824	23.9055	23.6172	24.1646	24.0029	24.4156	23.9827	25.8007	24.7931	24.7931
152.932	1.60244	1.53169	2.27187	10.0253	10.5233	9.45898	24.2559	23.6762	23.3309	24.1246	23.0365	23.9436	24.9109	25.361	24.6802	24.8823	25.5866	25.5866
154.708	2.36209	2.47998	2.61322	11.2619	11.9096	10.4015	23.2404	24.1802	23.7328	24.5734	25.1359	24.5078	24.7085	24.8704	24.9385	25.146	24.6232	24.6232
156.483	2.61994	2.46944	2.73142	10.2439	10.7256	8.61565	24.6649	24.0094	23.1091	23.0308	23.7253	24.317	24.1122	24.2877	24.1509	24.5893	25.7723	25.7723
158.259	2.2247	2.77281	2.86022	11.3073	10.6979	9.84535	24.4225	25.405	23.2273	24.8391	23.7992	23.8302	24.4984	25.2712	24.6446	25.1978	24.2656	24.2656
160.035	1.81781	1.97477	2.0857	10.1382	10.6049	9.73292	23.7157	24.7144	23.0362	23.2893	24.6462	23.8274	24.9093	24.7423	24.9087	24.5952	25.8613	25.8613
161.811	3.0795	2.72176	2.29371	10.7896	10.927	9.99036	23.9775	24.6602	23.0402	24.5358	23.9305	24.4764	24.1993	25.3344	24.9616	25.3648	24.6115	24.6115
163.586	2.88016	1.35625	2.74159	12.048	10.677	10.2713	25.0102	24.1529	23.5144	24.1601	24.3315	23.9362	25.1566	24.8232	24.7922	25.3446	25.9162	25.9162
165.362	2.11591	2.71903	3.00424	10.617	10.7673	10.3484	24.0738	24.1212	23.3934	23.4723	25.1627	24.1173	25.4681	24.3151	25.2592	24.0676	24.3691	24.3691
167.138	3.0776	3.79216	2.07719	11.287	11.7414	10.2115	22.9544	24.4781	23.165	23.902	24.3916	25.2323	25.2892	24.9487	24.7617	24.9903	25.2095	25.2095
168.913	2.79703	2.88776	2.32202	10.0286	10.9243	10.7889	23.8267	25.7134	23.25	24.214	24.3684	24.4898	24.3884	24.8268	26.1868	24.4712	24.2582	24.2582
170.689	4.07069	2.70653	2.39426	10.8364	10.9666	10.426	24.5466	24.6628	23.933	25.0984	24.1794	24.998	25.357	24.8092	25.4714	24.4249	24.5205	24.5205
172.465	2.66124	2.24299	2.56471	10.796	10.904	10.1287	25.7059	23.9114	24.0057	24.2707	24.3265	23.283	24.7875	24.402	24.5022	25.1116	24.0953	24.0953
174.24	2.80145	1.84832	3.27469	10.8316	11.1406	9.61212	24.5298	25.5538	23.2399	24.3439	24.0621	24.5343	24.5468	24.8113	25.13	24.9286	25.0187	25.0187
176.016	2.70183	2.43118	1.92772	11.5503	10.6566	10.4878	25.4755	24.5454	24.3321	24.8601	24.0955	24.4549	25.597	24.5922	24.414	25.3979	25.6883	25.6883
177.792	2.57669	2.72789	2.75987	10.9783	10.5114	10.474	24.7651	24.7252	23.8326	24.5916	24.7817	24.9177	25.4951	24.588	24.0285	25.6028	25.973	25.973
179.568	2.71941	2.63296	2.43146	11.0855	10.7813	11.2342	24.9331	25.3709	24.2893	24.5618	24.6012	24.3801	25.131	25.9173	25.3045	25.7053	24.9632	24.9632
181.343	2.47344	2.60018	1.8589	11.1145	11.2093	10.6723	25.4223	26.1708	24.1547	24.5796	25.0281	24.5655	24.3696	24.7982	24.5437	24.0204	24.8495	24.8495
183.119	2.36657	2.03735	2.30364	11.4627	11.2003	10.007	25.1251	24.5846	24.0849	24.5775	24.3401	24.5909	24.4914	25.0902	24.4822	25.4147	24.3434	24.3434
184.895	3.17163	3.13118	2.56633	11.359	10.4308	10.6169	24.6492	25.3376	23.911	25.1691	24.4641	24.6703	25.0574	25.0737	24.573	24.8899	24.9184	24.9184
186.67	3.0032	2.6154	2.84434	11.8142	11.4854	10.264	24.3219	24.9758	23.2483	25.0349	24.5531	25.2309	24.9699	25.1916	25.2433	25.6596	23.9469	23.9469
188.446	2.90321	3.15266	2.96963	11.7701	11.3304	10.168	24.9764	25.4658	24.3986	24.3624	25.4059	24.6562	25.1399	24.7584	24.806	25.2387	24.5913	24.5913
190.222	3.16301	2.6724	2.79507	11.727	11.3724	11.7368	25.4994	24.7796	24.0677	25.6641	24.8036	24.6755	25.6396	25.743	24.5294	24.5582	24.1851	24.1851
191.998	3.0684	3.13466	3.22352	11.1972	13.0525	10.3483	26.732	24.6848	24.7073	24.862	23.9294	24.6225	25.8746	24.6702	25.2012	24.7197	25.2493	25.2493
193.773	2.14402	3.61203	3.88436	11.4702	10.4325	11.1836	25.3507	24.9371	24.4424	25.2928	24.7255	24.9268	25.7279	24.5039	24.449	24.0492	24.9793	24.9793
195.549	3.14354	3.26935	2.62498	11.685	12.0413	10.2044	25.0536	24.5031	24.1568	23.4968	25.7344	25.3646	25.1107	24.4957	24.3773	24.5309	24.6238	24.6238
197.325	3.35977	2.83257	2.69636	11.4384	11.058	11.5022	25.2391	25.0576	23.4671	24.6978	24.9625	23.9537	24.0535	24.5575	24.8848	24.3601	24.7645	24.7645
199.1	3.2924	3.50849	2.43498	12.7231	10.8178	11.274	25.3502	24.1667	24.426	24.4957	24.8023	24.2825	25.0632	24.6095	24.063	25.0511	25.0465	25.0465
200.876	3.3459	3.60006	2.50995	12.7199	11.3757	11.1963	24.923	25.4439	24.7304	25.1645	24.6805	25.2943	24.3436	24.5551	24.8184	25.789	25.5547	25.5547
202.652	3.87169	2.94242	2.29084	12.6618	11.7489	11.01	25.0318	25.2923	25.248	25.5011	24.4305	24.7711	25.2191	25.2875	25.2305	25.2586	24.7865	24.7865
204.427	3.93258	2.67264	2.57428	11.4354	10.9674	10.5958	25.2474	25.3257	24.8635	25.118	24.8587	24.4229	24.6215	25.0104	25.0347	24.8011	24.4245	24.4245
206.203	3.10249	3.60842	3.43443	11.9591	12.4995	11.4414	24.2717	25.3232	25.446	25.1287	24.2983	24.5756	24.8846	24.9799	25.1277	25.4042	24.5912	24.5912
207.979	4.3956	3.8674	4.10897	11.9988	12.7955	10.6598	25.379	24.55	24.1521	25.4837	24.9438	24.9065	25.1588	24.7109	25.0931	24.4274	24.289	24.289
209.755	4.20759	2.64701	3.07709	13.3561	11.7659	11.3162	25.0135	25.425	24.9959	24.4442	24.1448	25.257	25.0221	24.428	25.8669	24.6563	24.1581	24.1581
211.53	3.15826	3.07313	3.13602	12.9104	11.9795	12.2191	24.7677	24.8796	24.3932	25.3784	24.5689	25.2671	24.6206	24.975	24.4428	25.0692	24.8432	24.8432
213.306	3.74044	2.8621	2.51151	13.0261	11.8577	11.6462	26.28	24.9484	25.1781	24.5999	25.8847	24.7954	25.756	25.1112	24.8059	24.7462	25.2155	25.2155
215.082	3.98097	4.06868	4.11536	12.332	10.8951	11.7176	24.863	25.9289	24.9226	24.754	25.4264	25.4131	24.3524	25.5173	25.1489	24.4763	24.2257	24.2257
216.857	4.3919	2.74263	2.17929	12.7839	12.1335	11.4108	25.3744	24.8952	23.8478	25.9852	24.8244	24.9378	25.5554	24.8345	24.8455	24.3899	24.2228	24.2228
218.633	3.77714	3.88442	3.27422	12.4021	11.5389	11.6015	25.217	24.5493	24.5175	25.158	25.0643	25.118	25.0209	25.5395	25.411	25.2255	24.4956	24.4956
220.409	3.61124	2.52434	4.26304	12.2213	12.2843	10.715	24.7621	25.2942	24.7283	25.1889	25.3961	24.9689	23.9347	24.1871	25.2877	26.0698	26.0396	26.0396
222.184	3.1577	3.01222	2.8062	12.9943	12.0035	11.6399	24.2407	25.8431	24.8807	24.8	25.1498	24.3327	25.9402	25.3296	25.151	24.8098	25.3797	25.3797
223.96	3.1782	3.53951	3.80751	12.9743	12.736	11.3313	24.9771	24.2992	24.7883	25.3946	24.4532	24.7859	25.3824	24.3522	26.4506	25.357	24.5392	24.5392
225.736	3.7483	3.13041	3.79139	13.0203	11.8724	11.2126	25.2358	25.9682	25.3884	24.5239	24.4587	24.7529	24.8946	24.4581	24.4041	25.3177	24.5423	24.5423
227.512	3.76729	3.20981	2.95747	12.5471	11.938	11.4455	25.1183	24.782	24.6398	24.5042	25.3541	26.3254	24.8899	24.5125	24.7669	24.7067	24.6968	24.6968
229.287	3.71271	3.88445	4.57923	12.2045	12.5409	11.4897	23.9209	24.9608	24.4642	25.2439	23.8623	25.1275	24.216	26.1312	24.473	24.8564	23.5956	23.5956
231.063	3.60953	3.897	3.10291	11.4763	12.9342	11.2341	24.3037	24.8987	25.5375	24.9148	25.989	24.0787	24.8226	25.1122	25.0835	25.0608	25.505	25.505
232.839	3.56666	3.71378	3.28476	12.5281	11.6864	11.7754	24.6543	24.5547	25.5846	25.6819	25.0312	24.763	24.6343	24.7971	24.7413	25.1744	24.6249	24.6249
234.614	4.46953	3.49998	3.73977	12.3376	12.9553	11.1827	25.1218	25.9054	24.6219	25.4567	25.4912	25.3705	25.9125	24.863	25.0817	24.8629	25.1836	25.1836
236.39	3.00133	3.74239	3.96664	12.5492	12.2532	12.6132	24.8758	26.0578	25.5712	25.6293	24.6554	24.6442	26.0187	25.1411	24.8056	25.0992	24.5624	24.5624
238.166	4.092	2.87153	2.95627	12.7257	12.9809	12.4695	25.0215	25.0922	24.493	25.3788	24.6068	25.4236	24.5981	25.7273	25.1206	24.5393	24.6778	24.6778
239.941	4.08892	3.69676	2.99547	13.1439	12.6661	11.8552	24.4239	25.3584	25.5517	24.8097	25.0227	25.9348	25.3818	24.6886	24.5627	24.8581	23.5677	23.5677
241.717	3.71553	3.43453	4.00694	13.3791	12.4168	11.6733	25.7021	25.3694	24.9207	24.9795	25.6782	24.8345	25.2597	25.7441	25.9007	23.6117	24.814	24.814
243.493	4.20596	2.8562	3.40517	13.8886	12.7396	12.1074	24.9178	25.0964	25.6187	24.4367	24.8933	25.2002	24.4263	24.2762	25.8488	24.3052	24.4466	24.4466
245.268	4.40886	3.77885	4.76117	12.263	13.0066	11.702	25.333	24.4958	24.7505	25.5241	25.0702	24.3334	24.419	24.4702	24.549	24.0463	24.6265	24.6265
247.044	4.29422	3.9368	2.6185	13.1826	12.942	11.9183	25.0084	25.834	25.0085	25.7082	24.2727	24.5786	24.8031	24.6064	24.9386	25.1863	24.4869	24.4869
248.82	4.12552	4.55128	4.43531	14.1003	13.9604	11.5534	24.5719	25.2575	25.1756	24.9637	24.0792	25.1501	25.4489	25.9697	24.9645	25.2566	25.291	25.291
250.596	3.83777	4.09485	3.80003	13.9414	12.7706	12.7472	23.9628	24.9479	24.8648	25.3565	24.2093	25.3098	25.4032	25.4073	24.8307	24.3725	24.0881	24.0881
252.371	4.48688	2.98501	4.31939	13.305	12.6475	12.1955	25.2196	25.1556	25.5265	24.6868	26.0414	25.3281	24.8886	25.0904	25.3757	24.8159	25.5971	25.5971
254.147	3.75348	3.53193	3.86624	13.5506	12.4575	12.1907	25.4943	23.8672	24.5105	24.3121	25.0769	25.6434	24.8412	24.8064	25.5445	24.9368	25.5916	25.5916
255.923	4.67936	5.2599	4.2892	14.6287	12.5828	12.3487	25.3308	25.6134	25.2833	24.5921	24.9805	25.4714	25.2076	25.1116	25.3095	24.5885	24.5975	24.5975
257.698	3.70994	3.87815	3.27311	13.5462	13.074	12.828	24.8977	24.8117	25.7342	24.3758	24.7476	24.9434	24.9043	25.5149	25.43	24.6946	25.8025	25.8025
259.474	5.35437	4.65047	3.77958	14.1612	12.5165	11.4945	24.151	24.7402	25.1524	24.1593	26.5228	24.4503	25.0403	25.3947	25.2407	24.3159	24.6083	24.6083
261.25	4.61349	4.73317	3.704	13.9789	12.8362	11.999	24.6984	24.9201	25.1837	25.5073	24.7665	24.8062	25.3527	25.3883	25.6401	24.6873	24.8828	24.8828
263.026	4.97245	4.29484	5.34043	13.5119	12.977	11.9831	24.9354	25.1435	25.4059	24.8546	24.3157	24.6887	24.6334	24.7294	24.8528	24.6584	25.4396	25.4396
264.801	5.19303	4.62806	4.00122	13.8894	13.4798	12.3851	25.1207	25.0431	24.6735	24.8233	25.0103	25.047	25.2886	24.123	25.2353	25.0187	25.2767	25.2767

## Sheet: Fig 3 panel D
	0 min.		5 min.		15 min.		20 min.		30 min.		60 min.
	mean	sd	mean	sd	mean	sd	mean	sd	mean	sd	mean	sd
DR1 empty	0.01397	0.0003008					0.0148	0.0003149			0.01515	0.0003317
DR1-HA	0.004598	0.0002884					0.004918	0.0003134			0.004633	0.000299
DR1-Y1MxN	0.04684	0.011293	0.19275	0.0360486	0.3692	0.01633	0.38305	0.0853444	0.3814	0.01159	0.5199	0.01072

## Sheet: Fig 5
	UV light exposure (min)	MxN Free	MxN-DR1
	0	100	100
	1	0
	3	0	10
	5		7
	10		0
	20	0

## Sheet: Fig 6 panel A
Time (min.)	60 min. ice			30 min. ice			15 min. ice			0 min. ice			No UV exposure
0.220167	2.53825	2.09559	2.06219	2.66857	2.38029	1.77489	3.02865	2.63731	2.27999	2.13496	2.77015	2.78314	0.869236
1.59033	3.51605	2.62089	3.24322	2.94393	2.61524	2.32955	4.63325	3.50352	4.13084	3.13636	2.54244	3.61141	0.414085
2.9586	4.24324	3.70455	4.26483	4.00069	4.58544	3.58918	4.5919	4.63906	4.45836	3.72459	4.27972	3.42125	-0.00151973
4.33353	5.28918	4.42055	4.92782	4.92441	4.13074	3.20441	5.56514	5.14946	5.83226	5.03593	4.596	3.53272	0.189787
5.7017	5.58909	4.89792	5.20634	5.15512	5.40817	4.51032	6.7922	5.01351	5.93974	5.7057	5.06874	5.54767	0.836293
7.07208	5.61015	4.75849	5.55489	6.27515	5.49738	4.45178	7.16212	6.98889	6.99388	7.31476	6.14938	6.11912	1.07232
8.44247	6.50655	5.88272	6.43732	6.87489	6.75706	5.21394	7.44083	7.30983	7.4204	5.55719	6.26307	6.35922	-0.382306
9.81285	7.12336	5.36909	6.76346	6.75942	6.69042	5.97503	8.09982	6.76339	8.00501	7.61063	7.39966	7.43466	0.552564
11.1832	7.69128	6.4353	7.75817	6.87411	7.10538	6.38893	9.63334	8.54739	7.81639	8.67385	7.64516	7.39003	0.458917
12.5536	8.11167	6.26169	7.69087	8.04566	8.41715	6.34788	9.89277	8.17596	9.77558	9.33954	7.75491	7.91774	0.92317
13.924	7.94395	7.69346	8.93298	8.9103	8.49391	7.03551	10.9394	9.92132	9.31694	9.8898	7.70836	8.98788	0.759964
15.2944	8.75705	9.2981	9.3793	7.57308	8.20256	7.04455	12.0809	9.90681	10.8199	9.88613	8.22001	9.29081	0.556349
16.6648	9.72645	8.1071	9.49944	9.66716	9.06965	7.64645	12.0351	10.9836	11.7667	9.94695	9.26355	9.96577	1.21098
18.0352	9.95435	8.55588	10.1572	10.2539	10.0152	8.08262	13.4415	10.9917	11.6554	10.5632	9.17688	10.5041	0.696509
19.4055	10.5549	9.41561	9.82038	10.7237	10.9759	8.83422	12.7737	12.2715	11.7048	11.0565	9.83925	9.40972	1.28904
20.7759	11.2825	9.88884	11.0825	10.8756	10.4687	8.9991	13.9772	12.3202	12.3795	11.9362	10.0575	11.0736	0.460076
22.1463	10.9617	10.0291	11.7489	12.3617	11.2003	10.2325	14.4517	12.8784	12.2226	12.0874	9.97509	11.9405	0.738733
23.5167	12.4414	10.4672	11.5248	11.6001	12.5482	9.63661	14.8317	13.8061	14.011	13.0091	10.8998	10.9412	-0.0371588
24.8871	12.5187	10.2765	12.5633	12.5729	12.3272	10.1251	14.8322	13.2655	14.774	12.912	12.8713	12.3548	0.578525
26.2574	13.1691	11.353	12.6711	12.7012	11.9787	10.9293	15.6087	13.8712	14.4173	13.4572	12.1011	12.3258	0.426186
27.6278	12.6149	11.8738	14.1771	13.3282	12.9111	11.096	15.3235	13.9493	14.6132	13.6762	12.0257	13.4813	1.12833
28.9982	13.4891	11.7439	13.6435	12.8022	12.8144	9.7966	16.5104	14.4651	16.6201	14.6196	13.2071	13.8505	0.440608
30.3686	14.0755	12.896	14.4747	14.5406	13.9089	10.6326	15.6456	15.0189	15.5213	14.5457	13.4541	14.2354	0.218183
31.739	14.7269	12.4733	14.14	13.7185	14.6774	11.1092	16.9224	15.4803	15.1101	16.6669	13.8188	14.5547	1.10038
33.1094	14.59	13.212	13.8767	14.3398	14.6184	12.3688	17.1794	15.2621	17.0085	16.1188	13.4392	13.7931	0.65867
34.4798	14.753	12.8854	14.9761	14.4013	15.2546	12.0847	18.0521	16.6187	18.3852	15.3495	14.3912	15.4842	0.743801
35.8501	15.0398	13.9953	15.3108	15.3725	16.1689	11.9206	17.999	17.1177	16.7738	16.3528	15.6295	15.304	-0.175611
37.2205	15.0206	13.6806	15.5695	15.0753	15.1551	12.7249	18.2167	16.4202	17.7857	16.4635	14.7866	15.5736	0.353405
38.5909	15.9291	14.1399	15.5103	16.1706	16.3048	13.3451	18.8523	16.7571	18.0357	17.5039	15.3062	17.0643	1.82306
39.9613	16.1626	14.2884	15.3122	15.1054	16.4256	13.475	19.3353	17.32	19.2992	17.685	15.5051	16.6577	0.969166
41.3317	15.9841	15.195	15.9522	16.0832	16.4862	13.009	20.1038	18.1327	18.5474	17.3269	16.0298	16.0783	0.54916
42.702	17.0027	15.2684	16.3193	17.8116	16.3423	13.0668	19.712	17.5433	19.0649	18.4046	15.903	16.4682	0.493989
44.0724	16.6067	15.1154	16.6852	16.862	16.4641	13.8944	20.3389	18.4402	18.888	16.5603	15.7037	17.8399	-0.0650985
45.4428	16.1246	15.2484	16.3754	16.3038	17.0364	14.3101	21.2359	18.1861	19.5984	18.2975	16.8553	17.6722	1.16682
46.8132	17.8069	14.9222	16.9649	17.5518	17.2147	14.2622	20.3022	19.4348	19.8737	18.0573	16.1939	17.1821	1.11895
48.1836	16.9067	15.0713	17.5872	17.4484	17.4265	14.8385	21.0126	18.8677	20.8467	18.8266	17.8004	18.4747	0.513021
49.554	17.0355	14.9462	17.8025	17.4182	18.1138	14.7783	21.727	18.4475	19.9662	18.7441	17.2379	18.2497	0.504423
50.9243	17.7412	15.3136	18.2391	18.1127	18.4626	14.944	21.3739	19.2817	20.2464	19.6385	16.934	18.1262	0.747402
52.2947	17.8295	16.0771	18.7203	17.6639	19.5692	14.9253	21.3048	19.3051	19.9627	19.6889	17.4173	19.8004	0.425676
53.6651	17.9778	16.4976	17.5199	19.0545	18.2633	14.7595	21.5935	18.8322	20.3326	18.6219	17.4691	18.3308	0.860809
55.0355	17.9407	15.7449	18.3027	18.6024	18.9114	15.619	22.0089	19.7649	19.8687	19.1998	18.1061	19.9737	-0.118129
56.4059	18.1405	15.8826	18.7523	19.0571	18.658	14.3563	22.548	20.1119	21.6385	20.6404	18.3283	19.5004	1.02354
57.7763	19.1835	15.6516	18.5565	19.4558	18.4575	15.8945	21.9988	19.7368	20.928	20.5277	19.3031	19.4038	0.354919
59.1467	18.328	16.6671	18.8788	19.1706	19.1667	15.2011	21.8523	20.6411	21.8355	20.2896	18.9922	18.4412	1.12097
60.517	19.7935	17.2855	19.1505	19.1898	19.0634	15.8559	23.5787	21.249	21.1278	20.8411	19.9027	19.3343	-0.764124
61.8874	19.2325	16.5905	18.529	20.285	18.7602	15.9051	21.2787	20.1977	21.9229	21.388	19.2148	20.6423	0.485272
63.2578	19.2637	17.4627	19.3928	20.6992	20.0532	16.479	23.8317	22.106	22.8117	20.6191	18.8504	20.7268	1.12397
64.6282	19.0162	17.6508	18.5998	20.2469	19.6931	17.2665	22.6933	20.6143	21.9441	21.4491	19.4885	20.4947	1.1583
65.9986	20.1173	17.6897	20.1759	20.2287	19.8694	16.8939	22.8008	21.8197	23.0606	21.4402	19.9594	20.6959	1.57635
67.3689	19.5318	17.824	19.5758	19.9944	20.3168	16.4363	23.391	21.7154	22.3528	21.2038	19.3612	21.6268	0.224674
68.7393	19.5367	17.4013	20.6045	20.5573	21.4053	17.7907	23.8391	21.9872	22.4023	20.6078	19.7531	20.0889	0.77503
70.1097	20.0389	18.2536	20.5194	20.5134	19.7888	17.2325	23.1493	22.2173	22.6672	22.4058	19.7183	20.4713	1.32833
71.4801	18.7599	18.1849	20.7347	20.6187	20.64	17.4064	23.0873	22.2586	22.7731	22.5774	20.077	21.9226	0.142652
72.8505	20.6826	17.1068	20.5363	20.6934	21.2401	17.9812	23.5222	22.0306	24.1317	21.4566	20.5927	21.2869	0.459503
74.2209	20.3418	17.8729	21.3332	21.7349	20.6685	17.2814	23.784	23.017	22.1242	21.7331	20.6568	21.6396	1.24422
75.5913	20.224	18.7548	19.4376	20.7137	20.6761	17.5069	24.5181	22.5286	23.9754	21.9945	21.3289	21.926	0.066575
76.9616	20.7579	18.6073	20.1958	21.7979	21.4113	17.6403	25.3511	22.5136	23.6607	22.2052	20.1994	21.3709	1.52444
78.332	21.1658	18.1001	21.5033	22.0119	21.3462	18.1742	24.0462	22.1858	23.2239	22.248	20.2316	20.7309	1.0975
79.7024	20.4733	18.8312	21.0146	21.3429	22.4118	17.5254	25.0126	22.7139	23.26	22.187	20.7988	21.7319	1.05107
81.0728	21.6243	18.462	22.0343	21.4445	21.6539	18.2447	24.5816	23.5125	24.2545	24.021	20.4832	21.9378	1.5777
82.4432	21.7346	18.7105	21.5642	21.8118	21.4463	18.1381	24.7341	22.2142	22.5873	22.564	20.8468	21.9871	1.29011
83.8136	20.9951	18.5325	22.1078	21.8677	22.0754	18.0363	23.8451	23.9031	24.5965	24.0168	21.1556	22.4749	1.41658
85.1839	21.576	19.0617	20.7427	21.3992	21.7364	17.6981	24.8805	23.5925	24.5723	23.0679	20.9585	23.097	0.633802
86.5543	21.0435	19.0113	22.3061	21.9684	21.5264	19.7334	23.1586	23.2439	23.9489	23.9765	20.9299	22.0443	0.699535
87.9247	22.3012	19.7357	21.4375	22.531	22.5024	19.5448	24.4872	23.389	23.2919	23.0592	21.5139	22.4333	0.998291
89.2951	21.6133	19.1113	21.4887	22.2708	23.0078	18.3036	23.987	23.0208	23.9375	23.658	21.8147	23.235	0.911733
90.6655	21.2791	19.6994	21.14	22.9813	22.3085	18.9578	24.2591	23.4617	25.0337	23.7122	21.8734	22.8559	1.51568
92.0358	20.3734	19.082	21.5998	22.1323	22.5024	18.65	24.867	23.8751	24.5986	23.439	21.0366	21.9956	0.776619
93.4062	21.0102	20.107	21.8403	22.2285	21.7184	19.6812	25.04	23.2137	24.6486	23.0905	22.3098	21.6587	1.89368
94.7766	21.7528	19.7456	21.9486	22.5615	23.0766	19.3188	24.6151	22.8752	24.1526	23.8194	22.5102	23.5503	0.947396
96.147	22.2302	20.0694	20.8447	22.9469	21.8349	18.6896	25.7848	24.3809	24.4278	24.6765	22.8915	23.6534	1.51475
97.5174	23.2633	19.6831	22.8368	23.1931	22.884	19.3037	24.4958	24.4404	25.3448	23.6752	22.8492	22.693	1.19087
98.8878	22.6692	19.2345	22.5327	23.3237	23.4151	19.1015	25.161	23.9318	25.5171	23.6131	22.6976	23.8298	0.244291
100.258	22.735	20.5443	22.5288	22.8379	21.7578	19.2122	25.0306	24.0474	24.7914	23.9098	23.1187	24.641	-0.160408
101.629	21.5758	19.2852	22.1096	22.84	22.5177	19.9234	24.6977	24.3749	25.6512	24.3297	22.0609	23.7526	0.67815
102.999	22.3484	20.8083	22.9434	22.7307	23.5065	18.8077	26.289	24.3132	24.733	24.5239	23.4086	24.0501	1.45679
104.369	23.1393	19.44	22.6982	23.2366	23.1993	19.9965	26.6607	24.0804	25.0553	25.072	23.2358	23.7199	1.63829
105.74	22.6143	19.5888	21.3496	23.0088	23.6313	20.2426	25.8116	24.022	25.1653	24.23	22.9572	23.8698	0.613701
107.11	23.0019	21.1867	23.3281	23.5836	22.9607	19.9761	25.2183	24.3527	25.577	23.5989	23.388	23.2927	1.14509
108.481	23.4053	20.5302	22.4885	23.7609	24.2747	20.1796	26.2454	23.6033	25.715	24.5878	22.5478	24.2205	1.16873
109.851	23.3638	20.4189	22.7049	24.5966	23.3155	20.3285	25.5039	24.8192	25.4371	25.6347	24.1912	24.8339	0.688407
111.221	23.1536	20.5901	24.0342	23.6031	24.3366	19.5871	25.0002	24.8312	25.2418	25.6227	22.5265	24.6217	0.383429
112.592	22.9987	20.7747	22.9732	24.0386	23.7527	19.5491	25.6885	25.6107	25.5261	24.7569	24.0935	24.7074	1.25297
113.962	23.3473	20.0755	22.8462	24.173	23.4332	19.6881	26.2007	24.7412	24.6715	24.4384	23.6071	25.0135	0.406005
115.332	22.7396	20.0253	23.597	23.4101	24.0285	21.1296	26.6226	24.4278	25.5941	25.1971	25.076	24.1663	1.30839
116.703	23.5389	21.4467	23.5927	25.6097	23.1489	19.772	25.3617	24.7696	25.496	24.0065	23.8028	24.0113	1.5428
118.073	23.2727	21.9536	23.4337	24.8703	22.7569	20.0652	25.356	25.7413	25.5731	24.8701	23.6555	24.5353	1.27335
119.444	24.1348	20.3423	23.1502	24.5	24.1481	20.5596	26.4973	25.8488	25.3904	25.0354	24.226	23.8198	1.48962
120.814	23.5894	20.784	24.6135	23.7427	24.5586	20.7581	25.8887	25.6655	25.4118	25.0112	24.1125	24.3745	2.01725
122.184	22.2192	21.3421	24.7207	24.5945	23.1329	20.6788	25.6751	25.1946	25.1633	26.0186	23.3198	24.5755	0.961633
123.555	22.9295	21.4371	24.351	23.5474	23.9763	20.193	26.4211	26.5085	26.0265	25.257	23.7821	25.6008	0.994085
124.925	23.0134	20.9928	23.9738	23.4243	24.2527	20.2184	24.9412	25.3298	25.9275	25.6757	23.0264	24.0691	0.886596
126.295	23.5534	21.0411	23.4006	24.2202	24.4738	21.2524	25.9038	25.4425	26.1566	25.9529	24.2367	24.8878	1.82176
127.666	23.4457	20.9502	22.9659	23.7973	24.9295	20.9956	25.6353	25.6697	25.6039	24.7592	24.4936	24.5312	1.39023
129.036	23.3297	20.8027	23.7431	23.8621	25.2428	20.5742	25.6791	25.3977	26.5362	26.4601	24.0328	25.2164	1.86735
130.407	24.1563	21.4432	23.9366	24.1004	24.2578	21.1181	26.1645	24.5634	26.1733	26.3093	24.3117	24.8673	0.277197
131.777	23.9687	21.4454	25.2382	23.8687	24.1287	22.0566	26.08	25.218	25.8968	25.5914	24.1632	25.3235	1.25405
133.147	24.5675	22.2178	23.7245	25.8359	24.5801	22.152	25.9845	26.0392	26.4872	25.9037	23.4911	25.1353	2.26816
134.518	24.3179	22.0569	24.5412	25.2185	25.691	21.1577	25.2996	24.1097	25.2677	25.6093	23.352	25.2126	1.60233
135.888	24.3209	21.7264	24.4232	24.4038	25.0145	21.1405	25.6187	25.3646	25.7328	26.3326	24.1139	25.0315	1.71622
137.258	24.8851	22.2492	24.6841	24.8409	25.3937	22.1832	26.3238	25.7701	26.393	25.1555	24.6018	24.6387	2.42641
138.629	24.0431	21.5565	24.5848	24.9045	25.2698	21.465	26.4469	26.2502	25.9557	25.9913	24.0404	24.7516	1.02212
139.999	23.6163	21.6339	23.63	24.6853	24.4872	21.6987	25.4876	25.3861	26.036	25.218	24.7934	25.3002	1.58228
141.37	24.5883	22.5488	23.8362	24.5947	25.1437	21.8255	25.9326	24.3686	25.729	26.5622	23.6437	25.6195	1.72143
142.74	23.8394	22.4266	24.0125	24.3823	24.0512	21.6603	26.4832	25.272	25.7997	25.5634	24.4662	25.9868	1.20813
144.11	24.319	21.7248	24.3207	25.0351	23.9321	22.126	26.2861	25.7123	26.4165	25.8112	24.4366	26.3708	1.81263
145.481	24.9303	22.3635	24.6665	25.4395	25.3814	21.8994	25.8973	25.3725	26.2397	25.8077	24.7153	24.6165	1.93004
146.851	24.4859	22.4128	24.4398	25.0659	24.962	21.4251	25.5467	26.6162	26.6197	26.1612	23.8371	24.7852	1.90328
148.222	24.4631	22.2601	24.7732	25.5638	25.4236	22.033	27.2765	26.2101	25.9031	25.5381	24.709	25.0018	2.81165
149.592	24.7961	21.5207	25.3183	25.0544	24.7058	22.1575	25.7214	25.3263	25.6975	25.0044	24.8158	25.2702	0.996146
150.962	24.3843	22.2705	24.4294	23.6525	24.5565	22.8128	26.0831	26.2662	25.6889	26.0686	24.1761	25.2273	1.28668
152.333	24.0498	21.8177	24.0143	24.479	24.7483	21.7246	25.1821	25.2854	24.7833	25.4691	24.6232	25.8947	1.97416
153.703	25.0592	22.8632	24.6171	25.7013	24.4782	21.842	25.0571	26.8907	26.6253	24.4703	25.5972	25.1019	0.851506
155.073	24.4517	21.7742	24.5643	25.3699	24.6678	22.0465	25.889	25.8028	25.9595	26.0552	25.3629	26.4329	1.90596
156.444	24.6168	22.0341	23.7905	25.3007	25.7779	21.7099	25.9773	26.005	25.9645	25.6202	24.9298	26.1991	1.55562
157.814	24.3644	22.9415	23.9089	25.9899	25.6894	22.5805	25.6173	25.4589	26.5019	25.9652	25.0474	24.5127	1.56801
159.185	25.6028	23.2318	24.5523	25.039	26.5165	21.5061	26.0332	25.2225	26.6742	26.6003	25.6953	25.799	2.32412
160.555	24.9543	22.8582	24.8811	26.2666	24.9565	22.2914	25.9463	25.9294	26.2581	24.5776	25.2977	25.2344	1.8383
161.925	25.1712	22.992	24.2053	25.9997	26.4443	22.1956	26.2062	25.5443	26.5432	25.6352	25.4166	25.7825	2.11526
163.296	24.5014	22.2646	24.6096	25.2947	25.9485	22.6814	26.0836	26.1098	27.0205	25.6816	24.9602	25.6962	1.63456
164.666	24.8445	23.5646	25.2516	26.2399	25.5328	22.154	26.1913	25.7634	25.8108	25.8258	25.7927	26.1266	1.92137
166.036	24.6988	23.3424	24.5511	25.6386	25.3932	23.1531	26.4107	25.8064	26.0202	25.3337	24.0079	24.8965	1.38132
167.407	24.2698	23.0969	25.3661	25.2397	26.1605	22.7882	26.6111	25.9446	25.7602	26.3504	25.4802	26.3339	2.90515
168.777	24.9842	23.3093	25.5679	25.6798	24.7759	22.0351	25.5138	25.9609	26.0168	26.0598	25.1662	25.5208	1.84157
170.148	24.8672	22.9046	23.6096	25.7823	25.8008	23.0185	25.0536	26.0295	26.4961	26.2781	25.9106	25.6217	2.05706
171.518	24.3119	23.9441	25.3685	25.4784	26.2774	22.3106	26.2025	26.4404	26.3332	25.4957	25.4438	25.7105	1.96279
172.888	24.6413	22.979	25.9345	25.4232	25.736	22.5196	26.2483	26.0364	25.5074	25.9536	26.1405	25.6098	2.33824
174.259	25.0447	23.4015	25.1979	25.5	26.2382	22.9777	25.468	25.4669	26.2927	25.8448	25.3446	25.7987	2.04963
175.629	25.7026	22.9662	25.6741	25.5707	25.2747	22.9592	26.7411	26.5116	26.7245	25.6753	25.9114	25.2135	1.68379
177	25.2673	22.7951	25.1354	25.9902	25.0621	23.0399	25.4303	26.7567	25.6595	25.7566	25.0158	25.7087	2.6456
178.37	25.4617	23.6401	25.9238	25.0893	26.0508	22.69	25.668	25.3664	26.8888	24.8598	27.1184	26.1783	1.74915
179.74	24.6978	23.1012	24.6456	24.8233	24.4436	22.5896	26.3227	26.2072	25.8302	25.5272	25.1155	25.6636	1.74931
181.111	24.8128	25.0472	25.832	26.3126	25.7544	22.8374	26.1989	25.7641	27.0374	25.5238	25.5652	26.0244	2.23646
182.481	26.1866	23.9145	26.0407	26.6352	25.3182	22.7428	26.4198	25.9489	26.3151	25.6073	24.5431	25.8944	1.71307
183.851	25.6587	23.0982	25.43	26.1911	25.6363	23.2881	26.6877	26.2434	25.7486	26.6557	25.6738	26.3516	2.16938
185.222	25.5726	24.4631	25.2047	26.5829	25.6743	22.0376	25.5276	24.8166	25.771	26.4727	24.7349	25.5437	2.01859
186.592	25.1959	24.0438	25.6537	26.3512	25.7213	22.2114	26.0446	25.8426	26.672	25.8753	25.5241	26.6258	3.1905
187.963	26.3724	23.3138	25.8341	25.4529	25.4551	24.1823	26.4654	25.6618	26.0594	26.0401	25.5248	26.463	2.71982
189.333	24.1798	23.7978	25.1564	24.8485	25.88	23.3386	26.2483	24.8406	25.6624	26.308	25.1441	26.5651	2.3238
190.703	25.3249	23.9916	25.3069	26.3833	26.5207	23.5208	25.0893	25.808	25.9074	26.2694	24.6603	24.9633	2.00266
192.074	25.7845	24.0334	24.7881	25.7018	25.7575	23.1628	26.3386	26.4756	26.2889	24.4532	25.4692	24.9803	3.00622
193.444	24.9306	23.571	25.4791	25.8297	25.3275	23.7783	26.1556	25.3259	26.0468	25.4395	26.0587	25.0505	1.4092
194.815	25.0944	22.1914	24.7547	26.0694	25.8038	23.8431	26.6209	26.3193	26.2526	26.3655	26.3774	25.5894	2.71375
196.185	24.8244	23.4332	25.7426	26.7599	25.4128	23.6458	24.5915	27.4813	25.8667	26.4776	26.2242	25.5512	2.96733
197.555	25.0773	23.742	24.5286	26.3925	25.2308	24.0506	26.4847	25.1729	25.3182	25.4919	26.2234	24.6856	2.41199
198.926	25.4403	23.4808	25.3028	26.2492	25.354	23.7748	26.4436	25.698	25.9808	25.7013	24.8733	26.2239	3.66711
200.296	25.5887	24.0601	24.9323	25.0493	26.5566	23.084	25.363	25.5191	26.2711	25.5204	25.7852	25.9819	2.00004
201.667	24.3728	24.0611	25.4966	25.851	25.1619	23.6275	25.8507	26.4944	26.0606	26.0544	25.7833	25.6198	2.00473
203.037	24.8841	24.1253	26.9297	25.4958	25.3946	24.644	25.7064	26.0528	25.7696	25.9914	27.2457	26.2905	3.00188
204.407	24.9213	24.6437	25.574	26.2982	26.374	23.2798	25.7353	26.6704	25.5936	26.3832	25.7906	25.7984	2.33498
205.778	25.1303	23.58	26.4026	24.7524	24.9631	23.925	25.9226	25.9288	26.5227	25.8201	26.0778	25.1256	2.7473
207.148	25.1913	23.772	25.2008	25.7745	25.4553	24.8536	26.1066	26.0584	24.4345	26.1109	25.9218	24.5723	1.98676
208.518	26.9149	23.5928	26.1341	25.1316	25.1583	24.1512	25.72	25.3495	26.4591	26.3724	25.9448	24.9658	3.00548
209.889	25.3974	24.067	25.5483	25.4946	25.4113	23.7901	24.6681	25.9436	25.1676	26.0169	26.0941	26.1669	2.5714
211.259	25.61	23.7841	25.8035	25.5718	25.4797	23.5313	26.3616	24.9152	25.2661	25.9632	25.9944	26.0209	2.84464
212.63	25.4441	24.141	25.2455	25.1012	25.9246	23.3002	25.2469	26.6054	25.6413	26.1235	25.5479	25.0588	2.25982
214	25.6808	23.9301	25.2803	25.2493	27.3382	24.2942	26.0571	26.8413	25.3435	25.7515	25.1183	26.4123	2.15941
215.37	25.7898	24.1301	25.9267	27.2189	25.8231	23.5439	26.097	26.121	24.6483	24.7861	24.5047	27.1382	2.83994
216.741	26.13	23.3164	25.4714	27.5022	27.0731	24.3576	25.8149	24.6062	26.3766	25.9775	26.0362	24.9163	2.45961
218.111	25.4109	25.5185	25.0255	25.4261	25.6292	24.3486	26.4706	25.3205	25.6474	26.2166	25.5791	25.7965	2.90073
219.482	25.038	22.2548	26.0698	25.1608	25.6852	24.2738	26.3357	26.1534	26.6372	26.0254	25.8096	26.6694	3.01417
220.852	25.4385	24.2244	25.9372	25.188	24.8418	25.2025	25.388	25.8635	25.7544	26.6505	24.8633	26.1483	2.66888
222.222
223.593
224.963
226.333
227.704
229.074
230.445

## Sheet: Fig 6 panel B
DR1 empty												DR1-Y1MxN
Time (min)	20' UV -HA		5' UV -HA		0' UV		20' UV +HA		5' UV +HA			Time (min)	20' UV -HA		5' UV -HA		0' UV		20' UV +HA		5' UV +HA
0.224167	1.22437	0.646783	1.63229	0.806559	0.910196	0.772001	1.46093	1.32403	2.05309	0.864226		0.224167	2.0661	2.50089	3.13388	1.64163	0.0747719	1.20818	3.56518	3.92809	2.32899	2.41913
2.3885	0.83247	0.584212	0.539156	-0.152424	0.469892	0.0454955	-0.0168414	0.414358	1.08886	0.87812		2.3885	3.08511	3.10615	1.57794	2.36682	0.984946	-0.303518	4.06915	4.36407	1.3563	2.79706
4.5525	1.13112	-0.0903812	-0.839925	-0.112318	0.426079	-0.340665	1.09384	0.112789	-0.0889716	-0.0483148		4.5525	1.97584	3.52244	2.22628	2.53292	-0.039483	0.331722	4.41113	5.20909	2.60123	2.66654
6.71667	-0.985931	0.293364	0.656022	0.8221	0.658237	0.0544472	0.82643	-0.806005	0.585191	-0.357138		6.71667	3.19125	5.87723	2.51364	2.42149	0.801704	0.549825	5.54668	5.69514	2.70839	2.56555
8.881	1.26165	-0.186078	0.678952	-0.471356	-0.676194	0.230008	0.188812	-0.163804	0.718044	0.228644		8.881	4.08101	4.78496	2.70108	3.40628	0.0394111	1.04238	6.38066	6.98646	3.03276	3.57183
11.0452	0.973384	0.75841	0.402577	-0.0641921	0.590151	-0.0622392	-0.312535	0.338176	0.50286	-0.298476		11.0452	6.47271	6.78196	2.82778	3.52622	-0.0427648	-0.457968	6.3393	9.62661	3.13794	4.52465
13.2094	0.829731	0.277212	0.385182	0.0098469	1.50263	-0.124776	1.35206	0.428346	0.434538	-0.199208		13.2094	5.95409	9.10084	3.59436	4.27406	0.277863	0.170023	9.105	9.90915	4.3808	5.07765
15.3736	1.23369	0.229132	0.973698	0.224434	1.84608	0.678641	1.13756	-0.401819	1.0237	-0.775714		15.3736	7.36639	10.2623	3.41013	4.23507	-0.14351	0.0443177	9.60401	11.9278	4.19168	6.38752
17.5378	1.18154	-0.273028	2.1622	-0.17056	1.04801	-1.06772	1.7898	0.630759	1.90882	0.0376665		17.5378	7.29354	11.4246	5.41999	6.01624	1.02486	0.261646	10.1147	11.2467	4.7067	5.37685
19.702	1.89848	0.417981	1.42216	0.301219	2.22937	0.62039	2.52038	-0.0881984	2.35618	0.469467		19.702	7.6655	12.4177	4.71432	5.67579	-0.07025	0.64923	12.2616	13.7507	4.73418	6.18208
21.8663	2.11938	1.0612	2.23802	0.191934	3.50506	0.608902	3.0014	1.0269	2.33869	0.371619		21.8663	9.38701	12.8409	5.30939	6.82714	1.37911	0.173801	12.5068	15.5065	5.06299	5.88353
24.0305	2.60587	-0.609125	2.70521	-0.259011	3.36798	0.000518816	3.06056	0.358847	3.331	0.394266		24.0305	9.1064	12.9317	6.09858	7.24132	0.281229	0.493588	11.2304	14.7994	5.1136	8.07333
26.1947	2.67818	-0.264283	3.65076	0.750811	2.93783	1.84819	3.73054	-0.278717	2.92112	0.206703		26.1947	9.62573	15.3343	6.15184	6.9083	1.30022	0.978356	12.1897	16.4045	5.15573	7.34173
28.3589	3.4868	0.17942	2.11626	-0.726337	3.31389	-0.218023	2.94544	0.120533	3.10026	-0.0669279		28.3589	9.91654	15.6805	6.9864	7.37145	0.589928	1.17104	12.7361	16.6256	6.18152	7.99744
30.5231	3.72304	0.90271	4.37872	0.779794	3.78193	0.557391	4.02351	0.580756	3.47065	1.66952		30.5231	11.1122	15.855	6.1491	7.38156	1.14762	1.46944	12.89	16.9541	6.40567	7.59196
32.6873	4.14166	0.983599	4.48461	0.69388	4.33883	2.3463	3.38445	1.48551	4.27998	1.39468		32.6873	10.8954	15.7282	6.0779	8.33219	1.62802	2.37751	13.8443	17.0743	6.02066	7.46629
34.8515	4.11733	1.17626	4.67423	0.939711	4.5573	0.982602	5.52866	1.4124	2.56763	2.08735		34.8515	8.74802	16.0491	7.34237	7.53688	1.09741	1.73566	13.8628	20.2461	5.59043	7.83144
37.0157	4.97714	0.0770161	5.41985	2.3979	5.21006	1.15573	4.76968	1.13091	4.62661	0.733988		37.0157	9.8903	17.0918	7.10114	6.61857	1.18705	1.93255	14.1257	21.0897	7.37608	8.61752
39.1799	4.81019	0.608441	5.09075	1.57445	4.36381	1.29173	5.85211	-0.240286	6.10966	2.43428		39.1799	11.0548	17.0946	7.51167	7.76088	2.38016	1.89675	15.3743	20.4016	7.22151	8.13582
41.3441	5.91476	-0.570665	5.37228	2.39406	6.27316	1.43381	4.80644	1.69513	5.94636	1.8265		41.3441	11.7506	17.8025	5.56812	8.74762	1.82142	3.3768	15.1792	21.9048	7.23598	8.12642
43.5083	7.12897	2.05149	5.52154	2.44753	4.97872	0.198317	5.89951	1.35121	5.8812	2.22889		43.5083	13.1602	18.5299	6.03707	8.23245	1.73758	2.17125	16.8194	19.3253	7.19374	9.79908
45.6725	7.03734	0.790382	5.32061	1.21682	5.53751	0.455726	6.11412	1.82294	5.67021	2.06623		45.6725	12.4706	19.1401	7.77344	9.39082	2.10395	3.03513	16.1352	20.7582	7.29556	9.69962
47.8368	6.20072	0.111616	6.149	2.43488	7.36899	2.23124	6.28874	1.34162	6.06734	2.34408		47.8368	13.0128	19.1315	7.88351	10.345	2.49068	2.30932	14.699	20.0752	6.62692	8.21564
50.001	7.41238	0.855541	7.20934	1.53609	7.35922	-0.0531453	5.79436	1.16508	7.54881	1.70192		50.001	12.8424	19.8937	7.42085	8.23729	2.3847	3.18504	15.5114	20.541	7.43916	9.88865
52.1652	6.46039	1.65069	7.58528	2.27757	7.60276	1.17606	7.35295	2.46712	8.34928	1.72289		52.1652	12.6778	20.1173	6.87258	8.48284	3.57049	3.41323	17.3254	22.0886	8.14254	9.38531
54.3294	6.70955	2.03764	8.38286	3.21292	7.24344	2.18893	8.25298	1.79417	5.79329	3.35958		54.3294	12.4925	19.2785	8.20892	9.5402	2.59862	3.8636	16.587	22.4117	7.4854	9.95887
56.4936	8.44041	0.600746	8.48157	2.68972	8.21674	3.66045	7.72877	3.05105	8.46801	2.58538		56.4936	12.0657	20.3709	7.58698	10.8417	3.99444	3.29261	17.7323	22.0809	8.50036	11.4914
58.6578	8.95127	1.73602	8.62197	3.7362	8.11446	1.774	8.33841	1.9112	7.54897	3.15315		58.6578	12.7084	20.1633	8.71166	9.85267	3.31034	3.98156	16.8397	23.5416	7.82139	11.6538
60.822	8.48105	2.54024	7.96492	3.80493	7.16783	3.02301	8.80172	2.16999	8.33365	2.08942		60.822	12.5076	20.2467	9.06074	11.1269	3.01392	4.38611	17.9339	22.4773	6.77327	10.0176
62.9862	8.13216	1.89853	8.10281	2.79147	8.54159	2.5256	7.61925	2.95532	8.5883	3.71886		62.9862	13.3561	20.5193	8.58928	10.3337	2.95552	4.4094	16.845	22.8579	7.68028	11.1001
65.1504	8.38391	1.91538	8.82364	2.30204	8.04693	2.54322	9.98103	3.00605	9.25879	5.24814		65.1504	14.1555	21.3337	7.60768	10.9561	3.23461	4.31614	17.2614	21.1464	8.17417	10.4757
67.3146	9.13696	2.06452	9.41789	2.61177	8.59512	4.28425	8.54615	1.69395	10.1817	1.84725		67.3146	14.4834	19.7624	8.51292	10.6623	3.5314	3.82117	17.435	21.0829	9.30522	12.5627
69.4788	10.4721	1.96467	11.1666	2.74242	9.70269	2.83903	9.48803	3.38561	10.9193	2.5719		69.4788	13.3912	20.6314	9.64784	10.7804	3.26576	4.8069	18.0907	21.7582	6.97035	12.1227
71.643	10.2287	2.04698	10.7906	2.51905	9.65795	2.60231	8.64749	2.13833	10.577	2.72557		71.643	15.1395	21.6748	8.9372	10.9216	3.90774	4.85773	18.4061	22.7771	9.06548	11.6964
73.8072	11.3992	3.91714	11.0844	2.8668	10.0121	2.89451	8.85877	1.78713	10.3786	3.69653		73.8072	13.4548	20.7062	8.67651	12.1809	3.8824	3.48729	18.0707	22.4002	8.91342	10.3088
75.9715	10.5226	2.5947	9.37748	2.57458	10.3345	2.96428	8.73387	2.49426	10.1266	4.8513		75.9715	14.7106	20.3303	9.20295	10.8524	3.6465	5.00563	18.4881	22.5661	9.22733	12.5843
78.1357	10.4538	2.25366	10.0975	4.36443	10.2563	2.60108	10.7212	2.88062	11.1105	3.24797		78.1357	15.9409	21.7841	9.271	11.6334	4.55706	5.62416	19.4847	23.2398	9.50137	11.8237
80.2999	11.438	2.45178	11.1408	3.46229	12.5456	3.37097	12.1981	3.05461	9.91899	3.60765		80.2999	14.6186	21.5327	9.42423	12.6765	3.93563	4.8827	17.0848	21.6203	9.33409	11.2578
82.4641	11.1415	2.42741	11.27	3.5509	10.3476	3.20024	10.8849	1.64751	11.609	2.45788		82.4641	15.1111	21.2626	8.80044	12.1223	3.88445	4.44408	18.9347	24.1427	8.49099	13.0641
84.6283	10.3427	3.22878	10.769	3.67055	11.6486	2.39503	11.0879	3.27089	12.427	3.94886		84.6283	15.5944	21.1592	9.02286	11.1592	3.83229	6.55942	20.1532	23.147	10.0603	12.5051
86.7925	11.0109	2.30565	12.4615	5.28317	11.571	2.5623	11.7096	2.93837	11.1704	4.80067		86.7925	15.3045	22.1124	10.2375	11.313	4.01	5.15837	18.94	23.3507	9.52612	12.313
88.9567	10.1349	2.25413	13.1809	3.49499	11.174	2.93043	11.5443	2.60019	12.2418	4.99607		88.9567	15.609	21.6711	10.7628	12.5447	5.2329	5.54565	18.8281	24.4927	10.5543	12.7981
91.1209	12.5052	3.13631	11.5704	3.50458	12.2453	2.16674	11.7942	2.94199	11.918	4.13263		91.1209	15.7401	21.9325	11.3541	11.7465	3.6973	6.60048	19.4114	21.9063	9.82492	13.1726
93.2851	13.337	3.99115	11.9931	3.1997	11.1282	2.84364	13.0221	3.71994	11.1077	3.60246		93.2851	15.6542	23.0893	10.6559	12.3447	5.13137	5.93112	20.9765	24.6804	9.82129	11.9916
95.4493	13.5113	3.79096	12.7398	4.90001	12.63	3.87716	12.1423	1.85273	11.9845	4.5589		95.4493	14.5635	22.7223	10.8745	12.394	5.62471	5.55472	20.1391	24.0717	9.3458	12.0373
97.6135	12.4719	3.14473	12.0808	4.95238	12.4496	2.43959	12.306	3.00223	12.4304	6.11479		97.6135	16.0104	22.7899	9.59083	11.7539	4.98328	7.1408	20.1153	22.9917	10.7302	11.6854
99.7777	12.4017	3.54612	13.0391	4.88323	12.4068	4.10874	13.4601	1.72937	13.3227	4.21889		99.7777	14.9968	22.225	10.3558	12.2273	4.50171	7.13888	20.211	24.763	10.897	12.9782
101.942	13.8549	3.76459	12.8999	4.03238	13.1425	2.87253	13.0366	3.40542	13.4214	3.52383		101.942	14.5728	22.6566	11.3906	11.0168	4.46696	6.6706	20.3623	23.6624	9.55551	13.5707
104.106	13.4571	3.09418	14.6184	4.36807	12.8726	3.43378	13.3156	3.17986	14.2549	5.16462		104.106	16.9202	22.2057	11.4991	13.4588	4.91525	7.10274	20.177	24.8966	9.5461	13.8483
106.27	14.3801	2.96183	13.2691	4.76283	13.2205	3.26718	12.4675	2.47535	13.1275	4.555		106.27	16.8528	22.1819	10.1111	12.8394	6.12916	6.48146	21.4711	24.6902	9.68053	14.7071
108.435	13.2057	2.13834	14.1964	4.51627	13.8492	3.64407	12.4634	1.33045	13.2642	4.8795		108.435	15.855	22.4553	11.3372	12.53	5.34204	5.5226	20.1528	23.3736	9.41649	12.9647
110.599	13.3939	2.98811	13.581	4.54171	13.0777	2.70889	14.515	2.18781	14.4999	4.99845		110.599	16.0243	22.9723	10.9029	12.6547	5.76987	7.3846	20.6468	25.2763	10.6042	13.3436
112.763	15.0612	4.14773	14.0823	4.61881	13.4585	2.25128	14.7995	2.51189	13.1031	4.36194		112.763	17.0464	23.5226	11.1605	12.4604	5.17263	8.82437	21.1805	25.0795	10.2307	13.8282
114.927	13.2942	3.50357	13.8126	3.58989	14.1486	2.75201	14.7793	2.37737	13.8459	4.70514		114.927	15.9827	22.6566	11.4242	12.6917	5.43192	6.23063	20.6851	25.3941	10.8711	12.5896
117.091	14.0006	4.60667	14.0717	4.42481	13.0138	3.35711	13.978	2.1709	14.5921	2.41249		117.091	16.6645	22.7723	10.7011	13.7295	4.61116	7.99118	20.4039	25.093	10.3577	13.3118
119.256	13.745	3.16828	14.9347	4.50787	13.6826	3.13464	15.6423	1.9053	14.8013	4.26692		119.256	17.1124	23.8897	10.8101	14.0959	5.04812	7.25557	21.8367	23.3468	12.5642	14.3896
121.42	14.7072	4.40554	16.0024	5.21563	14.9495	2.20389	14.9564	1.78535	15.8702	6.38863		121.42	17.6904	21.863	11.7662	13.8201	6.49467	8.7233	20.5241	23.5002	10.7183	13.8687
123.584	13.9379	3.35154	15.8675	5.04666	14.8188	1.4628	15.56	2.57176	14.8064	6.60659		123.584	16.8336	23.2312	11.6814	13.3196	6.93125	5.90981	21.6823	24.0545	9.82758	15.106
125.748	14.965	4.14038	15.8572	4.90278	15.7897	1.5456	14.7552	3.11071	15.3918	4.36899		125.748	16.7642	24.2015	11.7686	14.3033	6.01834	9.02557	22.8129	23.5996	11.2779	14.1774
127.912	14.8249	4.08764	15.4108	4.65341	15.3432	2.91812	15.1694	2.90846	15.6931	5.50538		127.912	17.4642	22.0911	12.7096	13.5314	5.78394	8.82132	21.0171	23.0658	10.9893	13.6058
130.077	16.5138	3.93842	16.8128	4.66243	15.098	1.89636	15.8607	2.62521	14.864	6.04434		130.077	18.3878	22.9081	12.6934	15.5121	6.23136	6.33922	20.4966	24.2976	12.0741	13.814
132.241	14.3756	5.53386	16.4356	4.09853	15.5694	3.39054	16.4057	2.78522	14.0535	4.59937		132.241	19.0645	23.275	11.9867	14.6497	6.24651	8.26611	21.7053	24.2281	12.6447	14.6732
134.405	16.6791	4.10425	16.0144	5.45022	15.3024	3.25673	16.065	1.90346	15.6389	6.67383		134.405	17.3941	23.6235	11.754	14.4529	7.27873	7.52705	22.4754	24.0522	12.0662	14.3754
136.569	16.6378	5.09961	17.1003	4.3272	14.3158	2.43345	15.6513	2.45029	15.9448	7.52484		136.569	17.8808	23.9567	11.1382	14.4132	7.08819	8.75362	21.8483	23.689	11.0821	14.6276
138.733	17.987	4.18443	16.0376	5.22687	16.3298	4.03664	15.4694	2.45659	14.6688	5.0554		138.733	17.7638	23.2283	12.393	14.5492	7.28419	9.17499	21.6189	23.2372	12.0772	15.5183
140.898	15.7776	3.64205	15.7692	4.47141	15.0845	1.23632	16.3212	2.17607	16.1034	5.27374		140.898	16.7391	23.4586	12.1284	15.1907	6.38535	8.22691	22.0226	23.9266	13.883	15.0816
143.062	16.5521	4.65095	17.277	4.34462	16.0591	2.56932	16.4947	3.51948	16.0089	4.98446		143.062	17.8492	23.9652	13.0991	14.114	5.97174	6.89835	21.1073	23.3106	12.7798	14.8458
145.226	15.9849	3.17048	16.837	5.42839	15.8006	4.12337	15.6612	3.43137	16.1349	6.20518		145.226	17.7432	22.5652	12.1238	14.2281	6.80057	6.81183	21.6136	24.2225	12.0687	14.6918
147.39	15.7012	5.17873	15.5432	6.50052	14.4645	3.90206	18.0585	2.74156	16.9399	6.00262		147.39	18.5199	22.7694	13.3786	15.3405	7.39841	8.12907	22.5006	24.7651	12.8818	14.133
149.555	16.3478	4.15241	16.3186	5.88435	16.8841	2.35694	14.8898	3.40087	15.9391	4.92158		149.555	18.5057	23.3656	13.2493	14.4437	8.16016	9.79252	22.0551	23.2331	12.494	14.6258
151.719	14.9665	4.0024	17.1799	5.20777	16.6836	3.2204	16.3041	3.71805	17.8322	5.42742		151.719	18.2884	22.5711	13.0209	13.6844	7.90825	9.02407	21.8552	24.0378	12.5184	14.9335
153.883	16.7559	3.58952	17.3461	5.92616	15.6046	3.63453	18.0279	3.17565	14.5924	5.77174		153.883	19.2639	24.2423	13.1429	14.1474	7.63285	10.6823	21.6856	25.233	12.9739	15.7418
156.047	18.7775	4.73954	17.7952	5.73276	17.7269	2.01076	18.6649	3.62657	15.7619	5.88734		156.047	17.4731	22.8622	12.1825	15.5727	6.95784	8.94421	22.0758	24.6583	11.4077	16.3355
158.211	16.5921	4.58503	18.713	5.35725	17.3853	2.80854	16.9626	3.67708	17.6482	5.51093		158.211	18.1207	23.6745	12.757	14.6416	7.84758	9.22224	21.9685	22.4912	13.4804	15.8805
160.376	17.2996	5.66911	18.3159	4.98548	15.6284	2.71796	18.1401	4.15397	16.9925	6.71017		160.376	18.6987	23.2374	13.3681	14.6478	7.76404	8.18686	21.7421	24.3546	13.5952	15.3372
162.54	18.1723	5.06938	18.0681	7.13201	16.1875	2.85857	17.1953	3.44084	16.1217	6.30831		162.54	17.8001	24.333	13.6673	16.2421	6.39302	9.74944	22.0275	24.1583	11.886	16.7951
164.704	16.5139	5.94454	17.6462	4.54003	15.8297	3.336	17.1902	2.79593	18.0098	3.71483		164.704	18.431	22.7279	15.7124	15.2954	7.5752	10.5227	22.5978	24.2206	12.8263	16.0453
166.868												166.868
169.032												169.032
171.197												171.197
173.361												173.361
175.525												175.525
177.689												177.689
179.853												179.853
182.018												182.018
184.182												184.182
186.346												186.346
188.51												188.51
190.674												190.674
192.839												192.839
1489	24.7034	7.04924	25.6724	11.6779	24.0943	7.25258	25.335	7.83259	25.7682	10.7462		1489	24.8394	24.9176	23.6394	24.619	21.4866	20.2813	25.6006	24.2992	24.3871	23.5322
1490.92	25.5001	7.95912	24.0557	11.079	24.591	8.99154	24.942	8.19425	25.6676	9.94818		1490.92	25.2374	24.9328	22.967	24.1245	20.1701	20.3434	25.4613	25.0763	23.1104	23.9042
5646	24.4423	9.43323	24.4083	16.1111	24.8184	9.28667	24.1038	8.83714	24.1717	13.0155		5646	24.1418	25.0856	24.4447	23.6732	24.4695	23.5879	24.5424	24.484	25.0032	24.4368
5648.17	24.3811	9.83966	24.7194	16.9379	24.992	9.76738	25.0776	10.7364	24.966	13.326		5648.17	24.1586	25.1828	23.67	24.1834	24.578	24.7237	25.2621	25.6369	24.4776	24.2984

## Sheet: Fig 6 panel C
	0 min UV		5 min UV - HA		20 min UV -HA		5 min UV +HA		20 min UV +HA
	mean	sd	mean	sd	mean	sd	mean	sd	mean	sd
DR1 empty	0.10333	0.0514481	0.12005	0.0467343	0.1055	0.05386	0.12005	0.0448393	0.1098	0.0517532
DR1 Y1MxN	0.07068	0.0145191	0.22025	0.0378475	0.42605	0.0958617	0.1732	0.0597052	0.45815	0.043639

## Sheet: Fig 7 panel A
[Pep] uM	MxN-L1		MxN-V1		HA
	mean	SD	mean	SD	mean	SD
20	0.869142	0.041637	0.927822	0.0401184	1.02311	0.0553632
4	0.493879	0.0312226	0.344868	0.0307248	1.00491	0.0291256
0.8	0.130304	0.0803542	0.108653	0.0377517	0.928234	0.0207963
0.16	0.0263391	0.0396984	0.0129043	0.0248103	0.705848	0.0295109
0.032	-0.0143883	0.0265469	0.0483527	0.0287286	0.371596	0.0541172
0.0064	-0.0166804	0.0235675	0.0587367	0.027789	0.0992451	0.0362769
0.00128	-0.00407418	0.0345427	0.0300027	0.0124478	0.00632567	0.0353142
0.000256	-0.00215345	0.0187618	-1e-06	0.0302052	-0.0149065	0.0310867

[truncated: 5 more sheets: Fig 7 panel B, Fig 7 panel C, Fig 8 panel A, Fig 8 panel B, Fig 8 panel C]
